# Supplementary material for: Leishmania sand fly-transmission is disrupted by Delftia tsuruhatensis TC1 bacteria
Source: Nat Commun. 2025 May 8;16:3571. doi: 10.1038/s41467-025-58769-4 (PMC12062286; doi:10.1038/s41467-025-58769-4)
Supplement: Supplementary file 4 — Supplementary Data 1 [file 41467_2025_58769_MOESM4_ESM.xlsx]

## Sheet: Table S1
Data S1. Differences in bacterial abundance in the gut of control versus D. tsuruathensis-fed sandflies
	Day post-feeding	ID	LOG Fold change TC1/CTRL	p-Value	q-Value
	0	Genus:Tsukamurella	-3.58387	2.56e-21	1.94e-18
	0	Genus:Delftia	4.05263	3.96e-08	2.99e-05
	0	Genus:Corynebacterium	-0.903701	5.99e-07	0.000452407
	0	Genus:Serratia	2.23588	8.34e-06	0.00629118
	0	Genus:Stenotrophomonas	4.34671	0.000101455	0.0763959
	0	Kingdom:Unassigned	-1.11537	0.146972	1
	0	Kingdom:d__Eukaryota	-0.607733	0.277958	1
	0	Genus:Opalinata	-0.528119	0.293991	1
	0	Kingdom:d__Bacteria	0.275486	0.652855	1
	0	Phylum:Proteobacteria	-0.00825886	0.954294	1
	0	Genus:Leishmania	-0.00825886	0.954294	1
	0	Genus:uncultured	-0.00825886	0.954294	1
	0	Genus:Spirochaeta	-0.00825886	0.954294	1
	0	Genus:Treponema	-0.354832	0.313569	1
	0	Genus:Sumerlaea	0.511602	0.337723	1
	0	Genus:Latescibacterota	-0.00825886	0.954294	1
	0	Genus:uncultured_1	-0.991215	0.271347	1
	0	Genus:M55-D21	0.338315	0.383272	1
	0	Genus:MBA03	-0.00825886	0.954294	1
	0	Genus:Zixibacteria	0.651505	0.248441	1
	0	Genus:Subgroup_2	-0.00825886	0.954294	1
	0	Genus:PAUC26f	-0.00825886	0.954294	1
	0	Genus:Bryobacter	-0.00825886	0.954294	1
	0	Genus:Candidatus_Solibacter	-0.00825886	0.954294	1
	0	Genus:Sh765B-TzT-35	-0.00825886	0.954294	1
	0	Genus:Candidatus_Methylomirabilis	-0.00825886	0.954294	1
	0	Genus:Chloracidobacterium	0.591215	0.184712	1
	0	Genus:Blastocatella	-0.00825886	0.954294	1
	0	Family:Blastocatellaceae	-0.00825886	0.954294	1
	0	Genus:Subgroup_17	-0.00825886	0.954294	1
	0	Genus:Vicinamibacteraceae	-0.00825886	0.954294	1
	0	Genus:uncultured_2	0.887621	0.0785588	1
	0	Genus:uncultured_3	0.266394	0.420745	1
	0	Genus:Candidatus_Entotheonella	-0.00825886	0.954294	1
	0	Genus:Terriglobus	-0.00825886	0.954294	1
	0	Genus:Subgroup_7	-0.00825886	0.954294	1
	0	Genus:Subgroup_23	-0.00825886	0.954294	1
	0	Genus:Subgroup_10	-0.00825886	0.954294	1
	0	Genus:Cerasicoccus	-0.00825886	0.954294	1
	0	Genus:MB11C04_marine_group	-0.00825886	0.954294	1
	0	Genus:uncultured_4	0.79646	0.198965	1
	0	Genus:Candidatus_Udaeobacter	-0.00825886	0.954294	1
	0	Genus:Chthoniobacter	-0.00825886	0.954294	1
	0	Genus:LD29	-0.00825886	0.954294	1
	0	Genus:Terrimicrobium	-0.00825886	0.954294	1
	0	Genus:uncultured_5	-0.00825886	0.954294	1
	0	Family:Pedosphaeraceae	-0.00825886	0.954294	1
	0	Genus:Ellin516	-0.00825886	0.954294	1
	0	Genus:Pedosphaeraceae	-0.00825886	0.954294	1
	0	Genus:Verrucomicrobium	0.974698	0.207165	1
	0	Genus:Prosthecobacter	0.636163	0.506281	1
	0	Genus:Akkermansia	-1.07393	0.266684	1
	0	Genus:Haloferula	0.591215	0.184712	1
	0	Genus:Luteolibacter	0.824792	0.200471	1
	0	Genus:DEV007	-0.00825886	0.954294	1
	0	Genus:SCGC_AAA011-D5	-0.00825886	0.954294	1
	0	Genus:Methanobacterium	-0.00825886	0.954294	1
	0	Kingdom:d__Archaea	-0.00825886	0.954294	1
	0	Genus:Methanobrevibacter	-0.668023	0.281875	1
	0	Genus:Bathyarchaeia	-0.00825886	0.954294	1
	0	Genus:Candidatus_Nitrosotalea	-0.00825886	0.954294	1
	0	Genus:Candidatus_Nitrocosmicus	-0.00825886	0.954294	1
	0	Genus:Nitrososphaeraceae	-0.00825886	0.954294	1
	0	Genus:Haladaptatus	-0.00825886	0.954294	1
	0	Genus:uncultured_6	-0.00825886	0.954294	1
	0	Genus:Natronoarchaeum	-0.00825886	0.954294	1
	0	Genus:Marine_Group_II	-0.00825886	0.954294	1
	0	Genus:Methanosarcina	-0.00825886	0.954294	1
	0	Genus:Methanosaeta	0.394101	0.162971	1
	0	Genus:Methanolinea	-0.00825886	0.954294	1
	0	Genus:uncultured_7	-0.00825886	0.954294	1
	0	Genus:Pir4_lineage	-0.00825886	0.954294	1
	0	Genus:Rhodopirellula	0.478219	0.255284	1
	0	Genus:uncultured_8	-0.00825886	0.954294	1
	0	Genus:Babeliales	0.920134	0.296651	1
	0	Genus:AKAU4049	-0.00825886	0.954294	1
	0	Genus:Adlercreutzia	-0.00825886	0.954294	1
	0	Genus:Parvibacter	-0.00825886	0.954294	1
	0	Genus:Atopobium	-0.00825886	0.954294	1
	0	Genus:Olsenella	-0.354832	0.313569	1
	0	Genus:Coriobacteriaceae_UCG-002	2.21276	0.0363017	1
	0	Family:Atopobiaceae	0.651505	0.189617	1
	0	Genus:IMCC26256	-0.00825886	0.954294	1
	0	Genus:Iamia	-0.00825886	0.954294	1
	0	Genus:uncultured_9	-0.00825886	0.954294	1
	0	Genus:CL500-29_marine_group	-0.649496	0.19232	1
	0	Genus:Ilumatobacter	-0.00825886	0.954294	1
	0	Genus:uncultured_10	-0.00825886	0.954294	1
	0	Genus:uncultured_11	-0.00825886	0.954294	1
	0	Genus:uncultured_12	0.511602	0.337723	1
	0	Genus:Bacillus	0.35994	0.799406	1
	0	Genus:Actinomarinales	-0.00825886	0.954294	1
	0	Genus:uncultured_13	-0.00825886	0.954294	1
	0	Genus:Candidatus_Actinomarina	-0.00825886	0.954294	1
	0	Genus:Propionibacterium	-0.00825886	0.954294	1
	0	Genus:Cutibacterium	0.0823191	0.881337	1
	0	Genus:Pseudopropionibacterium	-0.00825886	0.954294	1
	0	Genus:Tessaracoccus	-0.00825886	0.954294	1
	0	Genus:Marmoricola	-0.00825886	0.954294	1
	0	Family:Nocardioidaceae	-0.00825886	0.954294	1
	0	Genus:Nocardioides	0.700044	0.193092	1
	0	Genus:Streptomyces	0.424825	0.690612	1
	0	Genus:Saccharothrix	-0.00825886	0.954294	1
	0	Genus:Leifsonia	-1.25245	0.282963	1
	0	Family:Microbacteriaceae	2.11332	0.0434789	1
	0	Genus:Galbitalea	-0.00825886	0.954294	1
	0	Genus:Leucobacter	-1.14408	0.213821	1
	0	Genus:Agrococcus	-0.00825886	0.954294	1
	0	Genus:Microbacterium	-0.519027	0.54702	1
	0	Genus:Actinomyces	-0.258621	0.816554	1
	0	Genus:Kocuria	1.61021	0.0564223	1
	0	Genus:Georgenia	0.0561984	0.934815	1
	0	Genus:Lysinimicrobium	-0.668023	0.193548	1
	0	Genus:Actinotalea	0.511602	0.336495	1
	0	Genus:Sanguibacter	-0.00825886	0.954294	1
	0	Genus:Cellulosimicrobium	-0.649496	0.19232	1
	0	Genus:Promicromonospora	-0.00825886	0.954294	1
	0	Genus:Cellulomonas	-0.00825886	0.954294	1
	0	Genus:Bogoriella	-0.528119	0.183031	1
	0	Genus:uncultured_14	-0.354832	0.167158	1
	0	Order:Micrococcales	0.165028	0.510632	1
	0	Family:Cellulomonadaceae	0.338315	0.155588	1
	0	Genus:Jonesia	-0.716562	0.196554	1
	0	Genus:Bifidobacterium	-0.00825886	0.954294	1
	0	Genus:Gardnerella	-0.716562	0.27896	1
	0	Genus:Rothia	-1.35208	0.154335	1
	0	Family:Intrasporangiaceae	-0.649496	0.19232	1
	0	Genus:Oryzihumus	-0.00825886	0.954294	1
	0	Genus:Dermacoccus	-0.00825886	0.954294	1
	0	Genus:Ornithinimicrobium	-0.00825886	0.954294	1
	0	Genus:Actinotignum	0.974698	0.245302	1
	0	Genus:Brachybacterium	-0.00825886	0.954294	1
	0	Family:Micrococcaceae	0.714334	0.194044	1
	0	Genus:Glutamicibacter	0.786255	0.1984	1
	0	Genus:Arthrobacter	-0.00825886	0.954294	1
	0	Genus:Pseudarthrobacter	-0.00825886	0.954294	1
	0	Genus:Citricoccus	-0.668023	0.274181	1
	0	Genus:Micrococcus	-1.83656	0.0425093	1
	0	Genus:Blastococcus	-0.00825886	0.954294	1
	0	Family:Geodermatophilaceae	-0.00825886	0.954294	1
	0	Genus:uncultured_15	-0.00825886	0.954294	1
	0	Genus:Mycobacterium	-0.00825886	0.990178	1
	0	Genus:Rhodococcus	-0.261159	0.655425	1
	0	Genus:Dietzia	0.478219	0.173381	1
	0	Genus:Lawsonella	-0.156488	0.828441	1
	0	Genus:Saccharopolyspora	-0.00825886	0.954294	1
	0	Genus:Nonomuraea	-0.0640447	0.89119	1
	0	Genus:Actinomadura	-0.00825886	0.954294	1
	0	Genus:Thermobifida	-0.781019	0.200114	1
	0	Genus:Nocardiopsis	-0.282912	0.783686	1
	0	Genus:Glycomyces	0.704333	0.401647	1
	0	Genus:Pseudonocardia	0.651505	0.317767	1
	0	Genus:Saccharomonospora	1.07586	0.314302	1
	0	Family:Micromonosporaceae	0.511602	0.336495	1
	0	Genus:Actinoplanes	-0.00825886	0.954294	1
	0	Genus:0319-7L14	-0.00825886	0.954294	1
	0	Genus:Euzebya	-0.00825886	0.954294	1
	0	Genus:uncultured_16	-0.00825886	0.954294	1
	0	Phylum:Actinobacteriota	-0.00825886	0.954294	1
	0	Genus:MB-A2-108	-0.00825886	0.954294	1
	0	Genus:Nitriliruptoraceae	-0.00825886	0.982364	1
	0	Genus:YC-ZSS-LKJ90	-0.00825886	0.954294	1
	0	Family:Nitriliruptoraceae	0.266394	0.420745	1
	0	Genus:67-14	-0.84131	0.266968	1
	0	Genus:uncultured_17	-0.00825886	0.954294	1
	0	Genus:Solirubrobacter	-0.00825886	0.954294	1
	0	Genus:Patulibacter	-0.730852	0.271064	1
	0	Genus:Parviterribacter	-0.00825886	0.954294	1
	0	Genus:Gaiella	0.591215	0.184712	1
	0	Genus:BD2-11_terrestrial_group	-0.00825886	0.954294	1
	0	Genus:S0134_terrestrial_group	-0.00825886	0.954294	1
	0	Genus:Longimicrobiaceae	-0.023415	0.98054	1
	0	Genus:YC-ZSS-LKJ147	-0.00825886	0.954294	1
	0	Genus:Staphylococcus	-1.09568	0.297719	1
	0	Family:Gemmatimonadaceae	-0.744369	0.198146	1
	0	Genus:uncultured_18	-0.00825886	0.954294	1
	0	Genus:Gemmatimonas	-0.00825886	0.954294	1
	0	Genus:Fibrobacter	0.714334	0.194044	1
	0	Genus:possible_genus_04	-0.00825886	0.954294	1
	0	Genus:uncultured_19	-0.528119	0.183031	1
	0	Genus:P9X2b3D02	-0.00825886	0.954294	1
	0	Genus:SAR324_clade(Marine_group_B)	0.786255	0.246439	1
	0	Genus:Sva0485	-0.00825886	0.954294	1
	0	Genus:Desulfobacca	-0.00825886	0.954294	1
	0	Genus:Bdellovibrio	1.05027	0.209893	1
	0	Genus:Subgroup_22	0.84204	0.201346	1
	0	Genus:MBNT15	-0.00825886	0.954294	1
	0	Genus:uncultured_20	-0.00825886	0.954294	1
	0	Genus:Syntrophobacter	-0.00825886	0.954294	1
	0	Genus:bacteriap25	-0.00825886	0.954294	1
	0	Genus:Deferrisoma	-0.00825886	0.954294	1
	0	Genus:Bradymonadales	0.612968	0.322349	1
	0	Genus:mle1-27	-0.00825886	0.954294	1
	0	Genus:Blfdi19	-0.00825886	0.954294	1
	0	Genus:BIrii41	0.439681	0.351557	1
	0	Genus:Anaeromyxobacter	-0.00825886	0.954294	1
	0	Genus:Vulgatibacter	-0.00825886	0.954294	1
	0	Family:Myxococcaceae	-0.00825886	0.954294	1
	0	Genus:uncultured_21	-0.00825886	0.954294	1
	0	Genus:OM27_clade	-0.00825886	0.954294	1
	0	Genus:Nannocystis	-0.00825886	0.954294	1
	0	Genus:Haliangium	-0.00825886	0.954294	1
	0	Genus:uncultured_22	-0.00825886	0.954294	1
	0	Genus:Bradymonadaceae	-0.00825886	0.954294	1
	0	Genus:Geopsychrobacter	-0.00825886	0.954294	1
	0	Genus:Desulfovibrio	1.29548	0.0824085	1
	0	Genus:Bilophila	1.77084	0.0274644	1
	0	Genus:uncultured_23	1.01533	0.111294	1
	0	Genus:Gastranaerophilales	0.511602	0.337723	1
	0	Family:Desulfosarcinaceae	-0.00825886	0.954294	1
	0	Genus:Neochlamydia	-0.00825886	0.954294	1
	0	Genus:Peredibacter	1.17906	0.132892	1
	0	Genus:Luteimonas	0.364742	0.735764	1
	0	Genus:Marinospirillum	0.394101	0.365308	1
	0	Genus:Acidibacter	-0.00825886	0.954294	1
	0	Genus:Deinococcus	-0.822783	0.202189	1
	0	Genus:Truepera	-0.410618	0.172163	1
	0	Genus:Pelotomaculum	-0.00825886	0.954294	1
	0	Phylum:Firmicutes	0.439681	0.258288	1
	0	Genus:Victivallaceae	-0.00825886	0.954294	1
	0	Genus:Hydrogenispora	-0.00825886	0.954294	1
	0	Genus:Megamonas	-0.00825886	0.954294	1
	0	Genus:Selenomonas	-0.282912	0.35272	1
	0	Genus:Dialister	-1.54215	0.124319	1
	0	Genus:Veillonella	-0.716562	0.27896	1
	0	Genus:Anaeroglobus	-0.649496	0.275247	1
	0	Genus:Sporomusa	-0.00825886	0.954294	1
	0	Genus:uncultured_24	-0.00825886	0.954294	1
	0	Genus:ZOR0006	0.511602	0.177047	1
	0	Genus:uncultured_25	0.806265	0.199496	1
	0	Genus:Candidatus_Bacilloplasma	0.567387	0.182569	1
	0	Genus:Izemoplasmatales	-0.00825886	0.954294	1
	0	Genus:Acholeplasma	-1.1645	0.26494	1
	0	Genus:Holdemanella	0.873331	0.299375	1
	0	Genus:Dubosiella	1.40964	0.221593	1
	0	Genus:Allobaculum	2.30413	0.0326219	1
	0	Genus:Ileibacterium	2.29839	0.0487583	1
	0	Genus:Faecalibaculum	1.58304	0.165043	1
	0	Genus:Erysipelotrichaceae	-0.494736	0.298117	1
	0	Genus:Faecalitalea	-0.00825886	0.954294	1
	0	Genus:Solobacterium	-0.282912	0.339022	1
	0	Genus:Erysipelotrichaceae_UCG-003	-0.00825886	0.954294	1
	0	Genus:Erysipelatoclostridium	-0.00825886	0.954294	1
	0	Genus:RF39	-0.00825886	0.954294	1
	0	Genus:Lactobacillus	0.275782	0.843263	1
	0	Genus:Enterococcus	-0.846568	0.188201	1
	0	Order:Lactobacillales	-1.06314	0.269486	1
	0	Genus:Streptococcus	-0.0625497	0.943062	1
	0	Genus:Lactococcus	0.0684622	0.92581	1
	0	Genus:Sphingobacterium	-0.253137	0.845124	1
	0	Genus:Abditibacterium	-0.00825886	0.954294	1
	0	Genus:Weissella	1.30568	0.137364	1
	0	Genus:Leuconostoc	-0.00825886	0.954294	1
	0	Genus:Aerococcus	1.43382	0.0331534	1
	0	Genus:Turicibacter	-0.00825886	0.954294	1
	0	Genus:Salinicoccus	-0.00825886	0.954294	1
	0	Genus:Jeotgalicoccus	-0.00825886	0.954294	1
	0	Genus:Macrococcus	-0.00825886	0.954294	1
	0	Genus:Sinibacillus	0.394101	0.365308	1
	0	Genus:Paenibacillus	0.595916	0.574982	1
	0	Genus:uncultured_26	-0.00825886	0.954294	1
	0	Genus:Thermobacillus	0.775615	0.197798	1
	0	Genus:Tumebacillus	-0.00825886	0.954294	1
	0	Genus:Brevibacillus	-0.00825886	0.954294	1
	0	Genus:Exiguobacterium	-0.00825886	0.954294	1
	0	Genus:Aneurinibacillus	-0.757192	0.198851	1
	0	Genus:Ammoniphilus	-0.00825886	0.954294	1
	0	Genus:uncultured_27	-0.00825886	0.954294	1
	0	Family:Bacillaceae	-0.181546	0.414448	1
	0	Genus:Anoxybacillus	-0.00825886	0.954294	1
	0	Genus:Filobacillus	-0.00825886	0.954294	1
	0	Genus:Anaerobacillus	-0.00825886	0.954294	1
	0	Genus:Thalassobacillus	-0.00825886	0.954294	1
	0	Genus:Halobacillus	-0.00825886	0.954294	1
	0	Genus:Planomicrobium	-0.00825886	0.954294	1
	0	Family:Planococcaceae	-0.00825886	0.954294	1
	0	Genus:Lysinibacillus	-0.331005	0.76203	1
	0	Genus:Solibacillus	-0.00825886	0.954294	1
	0	Order:Bacillales	-0.00825886	0.954294	1
	0	Genus:Rummeliibacillus	0.0743016	0.935075	1
	0	Genus:uncultured_28	-0.00825886	0.954294	1
	0	Genus:Paenisporosarcina	-0.00825886	0.954294	1
	0	Genus:Sporosarcina	-0.00825886	0.954294	1
	0	Genus:Domibacillus	0.786255	0.1984	1
	0	Genus:Bhargavaea	-0.354832	0.32581	1
	0	Genus:Oceanobacillus	-1.32328	0.172961	1
	0	Genus:Trichococcus	-0.00825886	0.954294	1
	0	Genus:Jeotgalibaca	-0.557565	0.295287	1
	0	Genus:Atopococcus	-0.00825886	0.954294	1
	0	Genus:Abiotrophia	-0.467046	0.72846	1
	0	Genus:Facklamia	0.668754	0.248088	1
	0	Genus:Granulicatella	-1.73555	0.0759474	1
	0	Genus:Desemzia	-0.557565	0.295287	1
	0	Genus:Brochothrix	-0.837713	0.223047	1
	0	Genus:Listeria	-1.66986	0.255764	1
	0	Genus:Terribacillus	1.26364	0.102551	1
	0	Genus:Gemella	-0.908462	0.511636	1
	0	Genus:Desulfohalotomaculum	-0.00825886	0.954294	1
	0	Genus:[Eubacterium]_saphenum_group	-0.00825886	0.954294	1
	0	Genus:Family_XIII_AD3011_group	0.394101	0.162971	1
	0	Genus:[Eubacterium]_nodatum_group	-0.832218	0.267254	1
	0	Genus:Mogibacterium	-0.410618	0.300953	1
	0	Genus:Sedimentibacter	-0.528119	0.183031	1
	0	Genus:Tepidimicrobium	-0.00825886	0.954294	1
	0	Genus:Tissierella	-0.50756	0.600133	1
	0	Genus:Peptoniphilus	0.0447848	0.967348	1
	0	Genus:Fenollaria	-0.930479	0.270281	1
	0	Genus:Anaerococcus	-1.10563	0.386707	1
	0	Genus:Murdochiella	0.684888	0.247789	1
	0	Genus:Finegoldia	0.204794	0.846162	1
	0	Genus:Alkaliphilus	-0.822783	0.202189	1
	0	Genus:Sporacetigenium	-0.00825886	0.954294	1
	0	Genus:Romboutsia	0.131645	0.848812	1
	0	Genus:Intestinibacter	0.417928	0.57182	1
	0	Family:Peptostreptococcaceae	-0.00825886	0.954294	1
	0	Genus:Terrisporobacter	-0.338698	0.711765	1
	0	Genus:Paraclostridium	-0.00825886	0.954294	1
	0	Genus:Peptostreptococcus	0.138688	0.799502	1
	0	Genus:Proteiniborus	0.511602	0.177047	1
	0	Family:Lachnospiraceae	0.0206054	0.988452	1
	0	Genus:Phascolarctobacterium	0.851681	0.493061	1
	0	Genus:Monoglobus	0.558912	0.560909	1
	0	Class:Clostridia	0.165028	0.859337	1
	0	Genus:Cellulosilyticum	-0.248962	0.837126	1
	0	Genus:Fusicatenibacter	-0.00825886	0.954294	1
	0	Genus:Blautia	1.01239	0.4963	1
	0	Genus:Dorea	0.907632	0.297351	1
	0	Genus:Lachnoclostridium	1.2906	0.184868	1
	0	Genus:[Ruminococcus]_gnavus_group	-0.577576	0.580916	1
	0	Genus:Eisenbergiella	-0.00825886	0.954294	1
	0	Genus:[Ruminococcus]_gauvreauii_group	0.567387	0.182569	1
	0	Genus:[Ruminococcus]_torques_group	1.27273	0.0200271	1
	0	Genus:Roseburia	1.97357	0.0316112	1
	0	Genus:Agathobacter	-0.00825886	0.954294	1
	0	Genus:uncultured_29	2.58613	0.00163317	1
	0	Genus:Lachnospiraceae_UCG-001	-0.00825886	0.954294	1
	0	Genus:Stomatobaculum	-0.00825886	0.954294	1
	0	Genus:Lachnospiraceae_NK4A136_group	2.42349	0.0503954	1
	0	Genus:Lachnospiraceae_UCG-004	0.926159	0.0728006	1
	0	Genus:[Eubacterium]_fissicatena_group	-0.812978	0.274376	1
	0	Genus:Anaerocolumna	-1.40413	0.0485154	1
	0	Genus:Lachnospiraceae_NK4B4_group	0.567387	0.182569	1
	0	Genus:Anaerosporobacter	-0.730852	0.281765	1
	0	Genus:Lachnospira	0.979552	0.207352	1
	0	Genus:[Eubacterium]_eligens_group	0.775615	0.246547	1
	0	Genus:[Eubacterium]_xylanophilum_group	0.577193	0.532788	1
	0	Genus:Anaerostipes	-0.00825886	0.954294	1
	0	Genus:Pediococcus	-0.00825886	0.954294	1
	0	Genus:GCA-900066575	0.700044	0.247534	1
	0	Genus:Coprococcus	-0.874693	0.272063	1
	0	Genus:[Eubacterium]_hallii_group	0.764502	0.246666	1
	0	Genus:Defluviitaleaceae_UCG-011	0.8157	0.246172	1
	0	Family:Ruminococcaceae	2.10874	0.00334611	1
	0	Genus:UCG-002	0.873331	0.245763	1
	0	Genus:Oscillibacter	0.766389	0.496075	1
	0	Genus:uncultured_30	0.561058	0.603448	1
	0	Genus:UCG-005	-0.00825886	0.954294	1
	0	Genus:NK4A214_group	-0.535812	0.575446	1
	0	Genus:Papillibacter	-0.00825886	0.954294	1
	0	Genus:Intestinimonas	0.740674	0.195719	1
	0	Genus:Flavonifractor	-0.00825886	0.954294	1
	0	Family:Oscillospiraceae	1.73792	0.0312842	1
	0	Genus:Colidextribacter	1.39411	0.024462	1
	0	Genus:Butyricicoccus	-0.00825886	0.954294	1
	0	Genus:UCG-010	0.700044	0.247534	1
	0	Genus:Ruminococcus	0.292734	0.65118	1
	0	Genus:[Eubacterium]_coprostanoligenes_group	-0.257891	0.810844	1
	0	Genus:Negativibacillus	0.567387	0.250819	1
	0	Genus:Anaerotruncus	-0.00825886	0.954294	1
	0	Genus:uncultured_31	0.394101	0.162971	1
	0	Order:Oscillospirales	-0.00825886	0.954294	1
	0	Genus:Acetanaerobacterium	-0.00825886	0.954294	1
	0	Genus:Incertae_Sedis	0.547377	0.490111	1
	0	Genus:Faecalibacterium	1.60873	0.24967	1
	0	Genus:Subdoligranulum	0.826572	0.376469	1
	0	Genus:Lachnospiraceae_NC2004_group	-1.12759	0.265611	1
	0	Genus:Clostridium_sensu_stricto_10	-0.00825886	0.954294	1
	0	Genus:Fonticella	-0.00825886	0.954294	1
	0	Genus:Clostridium_sensu_stricto_13	-0.410618	0.317658	1
	0	Genus:Clostridium_sensu_stricto_1	0.599065	0.642855	1
	0	Family:Clostridiaceae	0.740674	0.24695	1
	0	Genus:Candidatus_Soleaferrea	-0.812978	0.201717	1
	0	Genus:Lachnospiraceae_NK3A20_group	-0.00825886	0.954294	1
	0	Genus:Ruminiclostridium	0.478219	0.342929	1
	0	Family:Hungateiclostridiaceae	-0.00825886	0.954294	1
	0	Genus:Clostridia_UCG-014	0.511602	0.253284	1
	0	Genus:Christensenellaceae_R-7_group	0.0211869	0.975029	1
	0	Genus:uncultured_32	-0.00825886	0.954294	1
	0	Family:Christensenellaceae	-0.00825886	0.954294	1
	0	Genus:[Eubacterium]_oxidoreducens_group	-0.00825886	0.954294	1
	0	Genus:Clostridia_vadinBB60_group	1.38287	0.0334075	1
	0	Genus:Peptococcus	0.969747	0.206973	1
	0	Genus:Eubacterium	0.979552	0.245286	1
	0	Genus:uncultured_33	-0.00825886	0.954294	1
	0	Genus:Sericytochromatia	-0.00825886	0.954294	1
	0	Genus:Mycoplasma	-0.00825886	0.954294	1
	0	Genus:GBChlB	-0.00825886	0.954294	1
	0	Genus:Absconditabacteriales_(SR1)	-0.858558	0.266446	1
	0	Genus:Chloroplast	0.659198	0.482454	1
	0	Genus:Pseudanabaena_PCC-7429	-0.00825886	0.954294	1
	0	Genus:Leptolyngbya_ANT.L67.1	-0.00825886	0.954294	1
	0	Genus:Candidatus_Gloeomargarita	-0.00825886	0.954294	1
	0	Genus:Fastidiosipila	-0.924149	0.270471	1
	0	Genus:Lineage_IIc	-0.00825886	0.954294	1
	0	Genus:Gitt-GS-136	-0.00825886	0.954294	1
	0	Genus:KD4-96	-0.00825886	0.954294	1
	0	Genus:TK10	0.439681	0.258288	1
	0	Genus:Sphaerobacter	-0.00825886	0.954294	1
	0	Genus:Nitrolancea	0.266394	0.420745	1
	0	Genus:AKYG1722	-0.0538392	0.931314	1
	0	Genus:JG30-KF-CM45	0.0999572	0.922658	1
	0	Genus:JG30-KF-AS9	-0.00825886	0.954294	1
	0	Genus:uncultured_34	-0.00825886	0.954294	1
	0	Genus:Roseiflexus	0.439681	0.168804	1
	0	Genus:SAR202_clade	-0.00825886	0.954294	1
	0	Genus:SJA-15	-0.00825886	0.954294	1
	0	Genus:uncultured_35	-0.00825886	0.954294	1
	0	Genus:uncultured_36	-0.354832	0.32581	1
	0	Genus:A4b	0.203566	0.777016	1
	0	Genus:SBR1031	-0.00825886	0.954294	1
	0	Genus:uncultured_37	-0.00825886	0.954294	1
	0	Genus:Leptolinea	-0.00825886	0.954294	1
	0	Genus:Anaerolinea	-0.00825886	0.954294	1
	0	Genus:JG30-KF-CM66	-0.00825886	0.954294	1
	0	Genus:S085	-0.00825886	0.954294	1
	0	Genus:OLB14	0.338315	0.155588	1
	0	Genus:Saccharimonadales	-0.673906	0.541415	1
	0	Genus:LWQ8	-0.00825886	0.954294	1
	0	Order:Saccharimonadales	-0.00825886	0.954294	1
	0	Genus:TM7a	-0.00825886	0.954294	1
	0	Genus:Candidatus_Saccharimonas	-0.00825886	0.954294	1
	0	Genus:TM7x	1.28294	0.0278546	1
	0	Family:Saccharimonadaceae	0.824792	0.200471	1
	0	Genus:WWE3	-0.00825886	0.954294	1
	0	Genus:Sulfuricurvum	-0.00825886	0.954294	1
	0	Genus:Campylobacter	-0.456199	0.293393	1
	0	Family:Arcobacteraceae	-0.00825886	0.954294	1
	0	Genus:Poseidonibacter	-0.00825886	0.954294	1
	0	Genus:uncultured_38	-0.00825886	0.954294	1
	0	Genus:Aliifodinibius	-0.00825886	0.954294	1
	0	Genus:Gracilimonas	-0.00825886	0.954294	1
	0	Genus:uncultured_39	-0.00825886	0.954294	1
	0	Genus:Kapabacteriales	-0.00825886	0.954294	1
	0	Genus:PHOS-HE36	-0.00825886	0.954294	1
	0	Genus:Ignavibacterium	-0.00825886	0.954294	1
	0	Genus:UA-50	-0.00825886	0.954294	1
	0	Genus:Alistipes	2.18158	0.0453369	1
	0	Genus:Escherichia-Shigella	-0.85333	0.551056	1
	0	Family:Flavobacteriaceae	0.567387	0.182569	1
	0	Genus:Prevotella	0.0135575	0.991089	1
	0	Genus:Parabacteroides	-0.430181	0.752646	1
	0	Genus:Rikenellaceae_RC9_gut_group	1.00685	0.292292	1
	0	Genus:Odoribacter	-0.607733	0.290445	1
	0	Genus:Butyricimonas	-0.00825886	0.954294	1
	0	Genus:Dysgonomonas	-0.00825886	0.954294	1
	0	Genus:Proteiniphilum	-0.297367	0.762512	1
	0	Genus:Fermentimonas	-0.695077	0.516719	1
	0	Genus:Petrimonas	0.969747	0.206973	1
	0	Genus:Bacteroides	0.828668	0.486376	1
	0	Genus:Prevotellaceae_UCG-003	-0.792132	0.200683	1
	0	Genus:Prevotellaceae_UCG-001	0.632978	0.188184	1
	0	Genus:Prevotellaceae_NK3B31_group	-0.00825886	0.954294	1
	0	Genus:Alloprevotella	-0.00825886	0.954294	1
	0	Genus:Porphyromonas	-2.18565	0.00770145	1
	0	Genus:Muribaculaceae	0.167925	0.907148	1
	0	Genus:ST-12K33	-0.00825886	0.954294	1
	0	Genus:Taibaiella	-0.99607	0.209255	1
	0	Genus:Cnuella	-0.430201	0.772961	1
	0	Genus:Puia	-0.954306	0.207749	1
	0	Genus:Flavisolibacter	-0.00825886	0.954294	1
	0	Genus:Flavihumibacter	-0.991215	0.209086	1
	0	Genus:Sediminibacterium	0.8157	0.30317	1
	0	Genus:Segetibacter	0.439681	0.168804	1
	0	Genus:uncultured_40	-0.00825886	0.954294	1
	0	Genus:uncultured_41	-0.00825886	0.954294	1
	0	Family:Saprospiraceae	0.8157	0.199998	1
	0	Genus:Cesiribacter	-0.00825886	0.954294	1
	0	Genus:MWH-CFBk5	0.432638	0.542642	1
	0	Genus:Pontibacter	-0.00825886	0.954294	1
	0	Family:Hymenobacteraceae	-0.00825886	0.954294	1
	0	Genus:Nibribacter	-0.00825886	0.954294	1
	0	Genus:Rufibacter	-0.00825886	0.954294	1
	0	Genus:uncultured_42	-0.00825886	0.954294	1
	0	Genus:Cyclobacterium	-0.00825886	0.954294	1
	0	Genus:Cyclobacteriaceae	-0.00825886	0.954294	1
	0	Genus:Adhaeribacter	-0.00825886	0.954294	1
	0	Genus:Cytophaga	-0.00825886	0.954294	1
	0	Genus:uncultured_43	0.632978	0.204298	1
	0	Genus:Ohtaekwangia	-0.00825886	0.954294	1
	0	Genus:Siphonobacter	-0.00825886	0.954294	1
	0	Genus:Arcicella	-0.00825886	0.954294	1
	0	Genus:Emticicia	0.541047	0.180053	1
	0	Genus:Raineya	0.684888	0.192049	1
	0	Genus:Persicitalea	-0.282912	0.359425	1
	0	Genus:Dyadobacter	1.10822	0.211756	1
	0	Class:Bacteroidia	-0.00825886	0.954294	1
	0	Genus:Spirosoma	-0.00825886	0.954294	1
	0	Genus:uncultured_44	-1.47131	0.110439	1
	0	Genus:Zeaxanthinibacter	0.266394	0.420745	1
	0	Genus:Capnocytophaga	-0.850083	0.217614	1
	0	Genus:uncultured_45	-0.00825886	0.954294	1
	0	Genus:Flavobacterium	1.34908	0.0560238	1
	0	Genus:Myroides	1.26671	0.244881	1
	0	Genus:Salegentibacter	-0.00825886	0.954294	1
	0	Genus:Salinimicrobium	-0.00825886	0.954294	1
	0	Genus:Brumimicrobium	-1.67879	0.0628276	1
	0	Genus:Fluviicola	0.338315	0.155588	1
	0	Family:Weeksellaceae	-0.00825886	0.954294	1
	0	Genus:Cloacibacterium	0.5628	0.604082	1
	0	Genus:Moheibacter	-0.543275	0.548972	1
	0	Genus:Parapedobacter	-0.0762423	0.91851	1
	0	Genus:uncultured_46	0.668754	0.308359	1
	0	Family:Sphingobacteriaceae	-0.34283	0.746292	1
	0	Genus:Arcticibacter	-0.00825886	0.954294	1
	0	Genus:Pedobacter	1.47247	0.173874	1
	0	Genus:Mucilaginibacter	0.439681	0.168804	1
	0	Genus:uncultured_47	-0.00825886	0.954294	1
	0	Genus:Phaeocystidibacter	-0.00825886	0.954294	1
	0	Genus:KD3-93	0.775615	0.197798	1
	0	Genus:AKYH767	-0.00825886	0.954294	1
	0	Genus:NS11-12_marine_group	-0.00825886	0.954294	1
	0	Genus:Bacteroidetes_vadinHA17	-0.00825886	0.954294	1
	0	Genus:CK-2C2-2	-0.00825886	0.954294	1
	0	Genus:Leptotrichia	-0.583905	0.279728	1
	0	Genus:Fusobacterium	-0.769389	0.269466	1
	0	Genus:Ellin6067	0.338315	0.155588	1
	0	Genus:uncultured_48	-0.00825886	0.954294	1
	0	Family:Rhodobacteraceae	1.32852	0.0370935	1
	0	Genus:Methyloceanibacter	-0.00825886	0.954294	1
	0	Genus:uncultured_49	0.385625	0.620811	1
	0	Class:Alphaproteobacteria	-0.135965	0.783244	1
	0	Genus:Magnetospirillaceae	-0.607733	0.189373	1
	0	Genus:Thalassobaculum	-0.00825886	0.954294	1
	0	Genus:Candidatus_Puniceispirillum	0.632978	0.188184	1
	0	Genus:SAR116_clade	-0.00825886	0.954294	1
	0	Genus:Azospirillum	2.0519	0.00611885	1
	0	Genus:uncultured_50	-0.00825886	0.954294	1
	0	Genus:uncultured_51	0.266394	0.419105	1
	0	Genus:Skermanella	-0.483499	0.658496	1
	0	Genus:uncultured_52	-0.00825886	0.954294	1
	0	Genus:Constrictibacter	0.511602	0.336495	1
	0	Order:Defluviicoccales	-0.00825886	0.954294	1
	0	Genus:uncultured_53	-0.00825886	0.954294	1
	0	Genus:Candidatus_Alysiosphaera	-0.00825886	0.954294	1
	0	Genus:Limibaculum	0.786255	0.1984	1
	0	Genus:Pelagibius	-0.00825886	0.954294	1
	0	Genus:Defluviicoccus	-0.00825886	0.954294	1
	0	Genus:uncultured_54	-0.00825886	0.954294	1
	0	Genus:uncultured_55	-0.00825886	0.954294	1
	0	Genus:Roseococcus	0.632978	0.188184	1
	0	Family:Acetobacteraceae	-0.00825886	0.954294	1
	0	Genus:Asaia	-2.45671	0.0893073	1
	0	Genus:Acetobacteraceae	-0.456199	0.176516	1
	0	Genus:Rhodovastum	0.700044	0.193092	1
	0	Genus:Roseomonas	0.194474	0.708785	1
	0	Genus:Craurococcus-Caldovatus	-0.00825886	0.954294	1
	0	Genus:uncultured_56	-0.00825886	0.954294	1
	0	Genus:Reyranella	1.62808	0.0610862	1
	0	Genus:Candidatus_Paracaedibacter	0.612968	0.186563	1
	0	Genus:uncultured_57	0.591215	0.184712	1
	0	Genus:Pleomorphomonas	-0.00825886	0.954294	1
	0	Family:Rhizobiaceae	-0.41835	0.540734	1
	0	Genus:Ochrobactrum	-1.33593	0.033227	1
	0	Genus:Allorhizobium-Neorhizobium-Pararhizobium-Rhizobium	0.0698709	0.947661	1
	0	Genus:Shinella	0.282529	0.66266	1
	0	Genus:Pseudochrobactrum	-0.00825886	0.954294	1
	0	Genus:Mesorhizobium	-0.744369	0.277492	1
	0	Genus:Pseudaminobacter	-0.850083	0.203458	1
	0	Genus:Chelativorans	-0.874693	0.204547	1
	0	Genus:Aminobacter	-0.672448	0.510752	1
	0	Genus:Nitratireductor	0.541047	0.180053	1
	0	Genus:Aquamicrobium	-0.00825886	0.954294	1
	0	Genus:Chthonobacter	-0.00825886	0.954294	1
	0	Family:Caulobacteraceae	-0.361682	0.68693	1
	0	Genus:Caulobacter	0.420753	0.70751	1
	0	Genus:uncultured_58	0.937789	0.205692	1
	0	Genus:Asticcacaulis	1.42386	0.187291	1
	0	Genus:Brevundimonas	0.495467	0.550912	1
	0	Genus:Phenylobacterium	-0.00825886	0.954294	1
	0	Genus:Hyphomicrobium	-0.170906	0.821724	1
	0	Genus:uncultured_59	-0.00825886	0.954294	1
	0	Genus:Devosia	1.36807	0.145724	1
	0	Genus:Sphingomonas	-0.738439	0.0263261	1
	0	Family:Devosiaceae	-0.607733	0.189373	1
	0	Genus:Pelagibacterium	-0.784779	0.381602	1
	0	Genus:Kaistia	1.36909	0.0490421	1
	0	Order:Rhizobiales	0.511602	0.337723	1
	0	Genus:Methylobacterium-Methylorubrum	-0.00805861	0.992277	1
	0	Genus:Microvirga	-0.342009	0.692453	1
	0	Family:Beijerinckiaceae	-0.00825886	0.954294	1
	0	Genus:uncultured_60	-0.00825886	0.954294	1
	0	Genus:Bosea	0.700044	0.193092	1
	0	Genus:Chelatococcus	0.0144841	0.986173	1
	0	Genus:Bradyrhizobium	-0.235386	0.807071	1
	0	Family:Xanthobacteraceae	0.478219	0.344209	1
	0	Genus:Tardiphaga	0.988987	0.20771	1
	0	Genus:Rhodopseudomonas	-0.00825886	0.954294	1
	0	Genus:uncultured_61	0.612968	0.186563	1
	0	Genus:Pseudolabrys	-0.00825886	0.954294	1
	0	Genus:uncultured_62	-0.00825886	0.954294	1
	0	Genus:1174-901-12	-0.00825886	0.954294	1
	0	Genus:uncultured_63	-0.361875	0.718699	1
	0	Genus:Haematobacter	-0.557565	0.18549	1
	0	Genus:Amaricoccus	-0.00825886	0.954294	1
	0	Genus:Gemmobacter	-0.00825886	0.954294	1
	0	Genus:Paracoccus	0.135582	0.892235	1
	0	Genus:Parvibaculum	0.266394	0.420745	1
	0	Genus:Palleronia-Pseudomaribius	-0.00825886	0.954294	1
	0	Genus:Actibacterium	-0.00825886	0.954294	1
	0	Genus:Halocynthiibacter	-0.00825886	0.954294	1
	0	Genus:Nautella	-0.744369	0.460207	1
	0	Genus:Ruegeria	0.425391	0.47512	1
	0	Genus:Aestuariicoccus	0.79646	0.198965	1
	0	Genus:Rubellimicrobium	0.394101	0.162971	1
	0	Genus:Hellea	-0.00825886	0.954294	1
	0	Genus:uncultured_64	1.06091	0.210248	1
	0	Genus:uncultured_65	-0.00825886	0.954294	1
	0	Genus:uncultured_66	-0.410618	0.300953	1
	0	Genus:Mitochondria	0.591215	0.184712	1
	0	Genus:Cardiobacterium	-0.00825886	0.954294	1
	0	Genus:Marinobacter	-0.00825886	0.954294	1
	0	Genus:KI89A_clade	-0.00825886	0.954294	1
	0	Genus:Thalassotalea	-0.00825886	0.954294	1
	0	Genus:Pseudomonas	-0.32296	0.649719	1
	0	Genus:Azotobacter	-0.701406	0.28352	1
	0	Genus:E1B-B3-114	-0.00825886	0.954294	1
	0	Genus:Pseudoalteromonas	-0.00825886	0.954294	1
	0	Genus:Idiomarina	0.0619667	0.942266	1
	0	Genus:Aliidiomarina	-0.00825886	0.954294	1
	0	Genus:Hahella	-0.00825886	0.954294	1
	0	Genus:C1-B045	-0.00825886	0.954294	1
	0	Genus:Cellvibrio	0.672955	0.569106	1
	0	Genus:uncultured_67	-0.00825886	0.954294	1
	0	Genus:Methylophaga	-0.701406	0.195647	1
	0	Genus:Marinicella	0.684888	0.192049	1
	0	Genus:Aquicella	-0.00825886	0.954294	1
	0	Genus:Cupriavidus	-0.386873	0.290441	1
	0	Genus:Noviherbaspirillum	-0.181546	0.199484	1
	0	Family:Oxalobacteraceae	1.96364	0.0428285	1
	0	Genus:Herbaspirillum	0.954278	0.206362	1
	0	Genus:Ralstonia	-0.79358	0.0409261	1
	0	Genus:Janthinobacterium	-0.00825886	0.954294	1
	0	Order:Burkholderiales	-0.00825886	0.954294	1
	0	Family:Methylophilaceae	-0.00825886	0.954294	1
	0	Genus:uncultured_68	-0.00825886	0.954294	1
	0	Genus:Duganella	0.901138	0.204123	1
	0	Genus:Massilia	0.314487	0.726803	1
	0	Genus:Undibacterium	-0.456199	0.303783	1
	0	Genus:Burkholderia-Caballeronia-Paraburkholderia	-0.00825886	0.954294	1
	0	Genus:Limnobacter	-0.808493	0.509853	1
	0	Genus:Lautropia	-1.02679	0.226097	1
	0	Genus:Tepidimonas	0.775615	0.197798	1
	0	Genus:Hydrogenophaga	1.69729	0.0549984	1
	0	Family:Comamonadaceae	-0.683952	0.556738	1
	0	Genus:Aquabacterium	-0.181546	0.414448	1
	0	Genus:Pelomonas	-0.00825886	0.954294	1
	0	Genus:Piscinibacter	-0.00825886	0.954294	1
	0	Genus:Leptothrix	-0.00825886	0.954294	1
	0	Genus:Acidovorax	0.668754	0.31589	1
	0	Genus:Variovorax	-0.00825886	0.954294	1
	0	Genus:Comamonas	0.165028	0.873993	1
	0	Genus:Sutterella	0.727851	0.194916	1
	0	Genus:Parasutterella	-0.00825886	0.954294	1
	0	Genus:Thiobacillus	-0.00825886	0.954294	1
	0	Genus:Procabacter	0.394101	0.263215	1
	0	Genus:Vogesella	0.266394	0.419105	1
	0	Genus:B1-7BS	-0.668023	0.193548	1
	0	Genus:Dechloromonas	-0.410618	0.300953	1
	0	Genus:Azoarcus	-0.00825886	0.954294	1
	0	Family:Rhodocyclaceae	-0.00825886	0.954294	1
	0	Genus:TRA3-20	-0.00825886	0.954294	1
	0	Genus:Methyloversatilis	2.27174	0.0685766	1
	0	Genus:Hydrogenophilus	0.100571	0.892868	1
	0	Genus:DSSD61	-0.00825886	0.954294	1
	0	Genus:Nitrosomonas	-0.00825886	0.954294	1
	0	Family:Alcaligenaceae	-1.40983	0.0962526	1
	0	Genus:Pusillimonas	-0.205765	0.859567	1
	0	Genus:Parapusillimonas	-0.00825886	0.954294	1
	0	Genus:Castellaniella	0.564243	0.591202	1
	0	Genus:Bordetella	0.196404	0.869653	1
	0	Genus:Achromobacter	0.632978	0.319899	1
	0	Genus:Alcaligenes	-0.00825886	0.954294	1
	0	Genus:Snodgrassella	0.541047	0.180053	1
	0	Genus:uncultured_69	0.518416	0.643902	1
	0	Genus:Eikenella	-0.557565	0.18549	1
	0	Genus:Neisseria	0.818905	0.566558	1
	0	Genus:Kingella	-0.410618	0.300953	1
	0	Genus:Pseudofulvimonas	0.764502	0.197154	1
	0	Genus:Rhodanobacter	0.394101	0.162971	1
	0	Genus:Arenimonas	-0.456199	0.176516	1
	0	Genus:uncultured_70	-0.494736	0.180088	1
	0	Genus:Pseudoxanthomonas	1.20862	0.0509208	1
	0	Genus:Xanthomonas	-0.607733	0.189373	1
	0	Genus:Lysobacter	-0.802772	0.268236	1
	0	Genus:Dokdonella	-0.282912	0.339022	1
	0	Class:Gammaproteobacteria	-0.00825886	0.954294	1
	0	Genus:uncultured_71	-0.00825886	0.954294	1
	0	Genus:Immundisolibacter	-0.00825886	0.954294	1
	0	Genus:1013-28-CG33	-0.00825886	0.954294	1
	0	Genus:Woeseia	0.266394	0.294316	1
	0	Genus:R7C24	-0.00825886	0.954294	1
	0	Genus:uncultured_72	-0.00825886	0.954294	1
	0	Genus:Steroidobacter	-0.282912	0.164188	1
	0	Genus:uncultured_73	-0.00825886	0.954294	1
	0	Genus:uncultured_74	0.104737	0.906795	1
	0	Genus:EPR3968-O8a-Bc78	-0.00825886	0.954294	1
	0	Genus:CI75cm.2.12	0.511602	0.177047	1
	0	Genus:B108	-0.00825886	0.954294	1
	0	Genus:Moraxella	0.266394	0.148479	1
	0	Genus:Psychrobacter	0.668754	0.248088	1
	0	Genus:Enhydrobacter	-0.989576	0.308332	1
	0	Family:Moraxellaceae	0.806265	0.246253	1
	0	Genus:Acinetobacter	0.146687	0.902604	1
	0	Genus:Alkanindiges	-0.866756	0.272339	1
	0	Genus:OM60(NOR5)_clade	-0.00825886	0.954294	1
	0	Genus:Alcanivorax	0.394101	0.363884	1
	0	Genus:SAR86_clade	-0.00825886	0.954294	1
	0	Genus:Halomonas	-0.00825886	0.954294	1
	0	Genus:Pseudohongiella	0.338315	0.383272	1
	0	Genus:211ds20	-0.00825886	0.954294	1
	0	Genus:uncultured_75	-0.00825886	0.954294	1
	0	Genus:Ignatzschineria	-0.00825886	0.954294	1
	0	Genus:Legionella	1.78	0.0831806	1
	0	Order:Enterobacterales	0.394386	0.651989	1
	0	Genus:Vibrio	1.98854	0.0318918	1
	0	Family:Yersiniaceae	-0.354832	0.313569	1
	0	Family:Erwiniaceae	0.432638	0.377692	1
	0	Genus:Clostridium_sensu_stricto_3	-0.629486	0.190939	1
	0	Genus:Polyangium	-0.00825886	0.954294	1
	0	Family:Enterobacteriaceae	-0.802613	0.328035	1
	0	Family:Burkholderiaceae	-0.00825886	0.954294	1
	0	Family:Xanthomonadaceae	0.165028	0.182014	1
	0	Genus:Mucispirillum	1.78504	0.0700374	1
	0	Genus:Sandaracinobacter	-0.00825886	0.954294	1
	0	Genus:DSSF69	-0.00825886	0.954294	1
	0	Family:Sphingomonadaceae	0.349957	0.773243	1
	0	Genus:Blastomonas	-0.456199	0.293393	1
	0	Genus:Croceicoccus	-0.00825886	0.954294	1
	0	Genus:Altererythrobacter	-1.16936	0.037112	1
	0	Genus:Novosphingobium	0.0917375	0.925659	1
	0	Genus:Sphingobium	-0.0811419	0.945403	1
	0	Genus:P5D1-392	-0.181546	0.199484	1
	0	Genus:Pantoea	-3.0388	0.00195733	1
	0	Genus:Raoultella	-0.721191	0.313532	1
	0	Genus:Enterobacter	-0.685945	0.258761	1
	0	Genus:Kosakonia	-0.976059	0.263496	1
	0	Genus:Klebsiella	-0.832218	0.26236	1
	0	Genus:Providencia	-0.00825886	0.954294	1
	0	Genus:Morganella	-0.00825886	0.954294	1
	0	Family:Morganellaceae	-0.00825886	0.954294	1
	0	Genus:Proteus	-0.00825886	0.954294	1
	0	Genus:Haemophilus	-0.701127	0.488801	1
	0	Genus:Aggregatibacter	-2.83406	0.00144749	1
	0	Genus:Rodentibacter	-0.00825886	0.954294	1
	0	Genus:Aeromonas	-0.00825886	0.954294	1
	0	Genus:Gibbsiella	-0.00825886	0.954294	1
	0	Genus:Rahnella1	-1.27834	0.434413	1
	2	Genus:Staphylococcus	-3.84387	6.55e-11	4.96e-08
	2	Genus:Serratia	2.67449	1.21e-06	0.00091144
	2	Genus:Ochrobactrum	-2.40162	7.18e-05	0.0542055
	2	Genus:Asaia	-3.66903	0.000330681	0.249334
	2	Genus:Enterococcus	-2.10664	0.00126278	0.950877
	2	Kingdom:Unassigned	-1.60594	0.0215097	1
	2	Kingdom:d__Eukaryota	0.274252	0.304144	1
	2	Genus:Opalinata	-0.00300703	0.955258	1
	2	Kingdom:d__Bacteria	-0.222729	0.254534	1
	2	Phylum:Proteobacteria	0.216715	0.332464	1
	2	Genus:Leishmania	-0.00300703	0.955258	1
	2	Genus:uncultured	0.45751	0.21047	1
	2	Genus:Spirochaeta	0.274252	0.17387	1
	2	Genus:Treponema	0.318881	0.186699	1
	2	Genus:Sumerlaea	-0.00300703	0.955258	1
	2	Genus:Latescibacterota	-0.00300703	0.955258	1
	2	Genus:uncultured_1	-0.00300703	0.955258	1
	2	Genus:M55-D21	-0.00300703	0.955258	1
	2	Genus:MBA03	-0.222729	0.281868	1
	2	Genus:Zixibacteria	-0.00300703	0.955258	1
	2	Genus:Subgroup_2	-0.00300703	0.955258	1
	2	Genus:PAUC26f	-0.00300703	0.955258	1
	2	Genus:Bryobacter	0.412881	0.204584	1
	2	Genus:Candidatus_Solibacter	0.274252	0.304144	1
	2	Genus:Sh765B-TzT-35	-0.00300703	0.955258	1
	2	Genus:Candidatus_Methylomirabilis	-0.00300703	0.955258	1
	2	Genus:Chloracidobacterium	-0.00300703	0.955258	1
	2	Genus:Blastocatella	-0.00300703	0.955258	1
	2	Family:Blastocatellaceae	-0.00300703	0.955258	1
	2	Genus:Subgroup_17	-0.00300703	0.955258	1
	2	Genus:Vicinamibacteraceae	0.274252	0.17387	1
	2	Genus:uncultured_2	-0.00300703	0.955258	1
	2	Genus:uncultured_3	-0.00300703	0.955258	1
	2	Genus:Candidatus_Entotheonella	-0.00300703	0.955258	1
	2	Genus:Terriglobus	-0.280266	0.275705	1
	2	Genus:Subgroup_7	-0.00300703	0.955258	1
	2	Genus:Subgroup_23	-0.00300703	0.955258	1
	2	Genus:Subgroup_10	0.355345	0.194775	1
	2	Genus:Cerasicoccus	-0.00300703	0.955258	1
	2	Genus:MB11C04_marine_group	-0.00300703	0.955258	1
	2	Genus:uncultured_4	-0.00300703	0.955258	1
	2	Genus:Candidatus_Udaeobacter	-0.00300703	0.955258	1
	2	Genus:Chthoniobacter	-0.00300703	0.955258	1
	2	Genus:LD29	-0.00300703	0.955258	1
	2	Genus:Terrimicrobium	-0.00300703	0.955258	1
	2	Genus:uncultured_5	-0.00300703	0.955258	1
	2	Family:Pedosphaeraceae	0.355345	0.194775	1
	2	Genus:Ellin516	0.216715	0.149602	1
	2	Genus:Pedosphaeraceae	0.947711	0.0863331	1
	2	Genus:Verrucomicrobium	-0.00300703	0.955258	1
	2	Genus:Prosthecobacter	0.632604	0.147437	1
	2	Genus:Akkermansia	-0.00300703	0.955258	1
	2	Genus:Haloferula	-0.00300703	0.955258	1
	2	Genus:Luteolibacter	-0.00300703	0.955258	1
	2	Genus:DEV007	-0.00300703	0.955258	1
	2	Genus:SCGC_AAA011-D5	-0.00300703	0.955258	1
	2	Genus:Methanobacterium	-0.00300703	0.955258	1
	2	Kingdom:d__Archaea	-0.00300703	0.955258	1
	2	Genus:Methanobrevibacter	-0.00300703	0.955258	1
	2	Genus:Bathyarchaeia	0.45751	0.21047	1
	2	Genus:Candidatus_Nitrosotalea	-0.00300703	0.955258	1
	2	Genus:Candidatus_Nitrocosmicus	0.386175	0.2004	1
	2	Genus:Nitrososphaeraceae	0.274252	0.17387	1
	2	Genus:Haladaptatus	-0.00300703	0.955258	1
	2	Genus:uncultured_6	-0.00300703	0.955258	1
	2	Genus:Natronoarchaeum	0.386175	0.2004	1
	2	Genus:Marine_Group_II	0.355345	0.194775	1
	2	Genus:Methanosarcina	0.524804	0.217423	1
	2	Genus:Methanosaeta	-0.00300703	0.955258	1
	2	Genus:Methanolinea	0.436438	0.207843	1
	2	Genus:uncultured_7	-0.00300703	0.955258	1
	2	Genus:Pir4_lineage	-0.00300703	0.955258	1
	2	Genus:Rhodopirellula	-0.00300703	0.955258	1
	2	Genus:uncultured_8	0.318881	0.186699	1
	2	Genus:Babeliales	-0.00300703	0.955258	1
	2	Genus:AKAU4049	-0.00300703	0.955258	1
	2	Genus:Adlercreutzia	-0.00300703	0.955258	1
	2	Genus:Parvibacter	-0.00300703	0.955258	1
	2	Genus:Atopobium	-0.00300703	0.955258	1
	2	Genus:Olsenella	-0.00300703	0.955258	1
	2	Genus:Coriobacteriaceae_UCG-002	-0.00300703	0.955258	1
	2	Family:Atopobiaceae	-0.00300703	0.955258	1
	2	Genus:IMCC26256	0.216715	0.149602	1
	2	Genus:Iamia	-0.280266	0.275705	1
	2	Genus:uncultured_9	0.274252	0.17387	1
	2	Genus:CL500-29_marine_group	-0.00300703	0.955258	1
	2	Genus:Ilumatobacter	0.386175	0.2004	1
	2	Genus:uncultured_10	-0.00300703	0.955258	1
	2	Genus:uncultured_11	0.677232	0.227994	1
	2	Genus:uncultured_12	-0.00300703	0.955258	1
	2	Genus:Bacillus	-0.21981	0.795385	1
	2	Genus:Actinomarinales	-0.00300703	0.955258	1
	2	Genus:uncultured_13	0.677232	0.227994	1
	2	Genus:Candidatus_Actinomarina	-0.00300703	0.955258	1
	2	Genus:Propionibacterium	-0.00300703	0.955258	1
	2	Genus:Cutibacterium	-0.28294	0.426243	1
	2	Genus:Pseudopropionibacterium	-0.00300703	0.955258	1
	2	Genus:Tessaracoccus	-0.00300703	0.955258	1
	2	Genus:Marmoricola	0.436438	0.283429	1
	2	Family:Nocardioidaceae	0.524804	0.217423	1
	2	Genus:Nocardioides	0.0853595	0.883189	1
	2	Genus:Streptomyces	-0.00300703	0.955258	1
	2	Genus:Saccharothrix	-0.00300703	0.955258	1
	2	Genus:Leifsonia	-1.70861	0.00552251	1
	2	Family:Microbacteriaceae	-0.00300703	0.955258	1
	2	Genus:Galbitalea	-0.00300703	0.955258	1
	2	Genus:Leucobacter	-0.00300703	0.955258	1
	2	Genus:Agrococcus	-0.00300703	0.955258	1
	2	Genus:Microbacterium	-0.00300703	0.955258	1
	2	Genus:Actinomyces	-0.280266	0.275705	1
	2	Genus:Kocuria	0.65616	0.22683	1
	2	Genus:Tsukamurella	-1.45423	0.281933	1
	2	Genus:Georgenia	0.45751	0.21047	1
	2	Genus:Lysinimicrobium	-0.00300703	0.955258	1
	2	Genus:Actinotalea	-0.00300703	0.955258	1
	2	Genus:Sanguibacter	-0.00300703	0.955258	1
	2	Genus:Cellulosimicrobium	-0.00300703	0.955258	1
	2	Genus:Promicromonospora	-0.00300703	0.955258	1
	2	Genus:Cellulomonas	-0.00300703	0.955258	1
	2	Genus:Bogoriella	-0.00300703	0.955258	1
	2	Genus:uncultured_14	-0.00300703	0.955258	1
	2	Order:Micrococcales	-0.00300703	0.955258	1
	2	Family:Cellulomonadaceae	-0.00300703	0.955258	1
	2	Genus:Jonesia	-0.00300703	0.955258	1
	2	Genus:Bifidobacterium	-0.361359	0.282005	1
	2	Genus:Gardnerella	-0.00300703	0.955258	1
	2	Genus:Rothia	-0.00300703	0.955258	1
	2	Family:Intrasporangiaceae	-0.00300703	0.955258	1
	2	Genus:Oryzihumus	-0.00300703	0.955258	1
	2	Genus:Dermacoccus	-0.00300703	0.955258	1
	2	Genus:Ornithinimicrobium	-0.00300703	0.955258	1
	2	Genus:Actinotignum	-0.00300703	0.955258	1
	2	Genus:Brachybacterium	-0.00300703	0.955258	1
	2	Family:Micrococcaceae	0.355345	0.194775	1
	2	Genus:Glutamicibacter	-0.00300703	0.955258	1
	2	Genus:Arthrobacter	-0.00300703	0.955258	1
	2	Genus:Pseudarthrobacter	-0.00300703	0.955258	1
	2	Genus:Citricoccus	-0.00300703	0.955258	1
	2	Genus:Micrococcus	-0.00300703	0.955258	1
	2	Genus:Blastococcus	0.663434	0.0495159	1
	2	Family:Geodermatophilaceae	-0.00300703	0.955258	1
	2	Genus:uncultured_15	0.274252	0.17387	1
	2	Genus:Mycobacterium	-0.00300703	0.955258	1
	2	Genus:Corynebacterium	-0.324895	0.599568	1
	2	Genus:Rhodococcus	-0.00300703	0.955258	1
	2	Genus:Dietzia	-0.00300703	0.955258	1
	2	Genus:Lawsonella	-0.65969	0.0537094	1
	2	Genus:Saccharopolyspora	-0.324895	0.270053	1
	2	Genus:Nonomuraea	-0.00300703	0.955258	1
	2	Genus:Actinomadura	-0.00300703	0.955258	1
	2	Genus:Thermobifida	-0.00300703	0.955258	1
	2	Genus:Nocardiopsis	-0.00300703	0.955258	1
	2	Genus:Glycomyces	0.216715	0.149602	1
	2	Genus:Pseudonocardia	-0.00300703	0.955258	1
	2	Genus:Saccharomonospora	-0.00300703	0.955258	1
	2	Family:Micromonosporaceae	-0.00300703	0.955258	1
	2	Genus:Actinoplanes	-0.00300703	0.955258	1
	2	Genus:0319-7L14	0.708063	0.0490112	1
	2	Genus:Euzebya	-0.00300703	0.955258	1
	2	Genus:uncultured_16	0.551511	0.219705	1
	2	Phylum:Actinobacteriota	0.274252	0.299831	1
	2	Genus:MB-A2-108	0.386175	0.2004	1
	2	Genus:Nitriliruptoraceae	0.443711	0.44707	1
	2	Genus:YC-ZSS-LKJ90	0.386175	0.2004	1
	2	Family:Nitriliruptoraceae	-0.00300703	0.955258	1
	2	Genus:67-14	-0.00300703	0.955258	1
	2	Genus:uncultured_17	-0.00300703	0.955258	1
	2	Genus:Solirubrobacter	-0.00300703	0.955258	1
	2	Genus:Patulibacter	-0.00300703	0.955258	1
	2	Genus:Parviterribacter	-0.00300703	0.955258	1
	2	Genus:Gaiella	0.436438	0.207843	1
	2	Genus:BD2-11_terrestrial_group	0.509983	0.216052	1
	2	Genus:S0134_terrestrial_group	0.538603	0.218631	1
	2	Genus:Longimicrobiaceae	0.69014	0.228671	1
	2	Genus:YC-ZSS-LKJ147	0.216715	0.149602	1
	2	Family:Gemmatimonadaceae	0.274252	0.17387	1
	2	Genus:uncultured_18	-0.00300703	0.955258	1
	2	Genus:Gemmatimonas	0.274252	0.17387	1
	2	Genus:Fibrobacter	-0.00300703	0.955258	1
	2	Genus:possible_genus_04	-0.00300703	0.955258	1
	2	Genus:uncultured_19	-0.00300703	0.955258	1
	2	Genus:P9X2b3D02	-0.00300703	0.955258	1
	2	Genus:SAR324_clade(Marine_group_B)	-0.00300703	0.955258	1
	2	Genus:Sva0485	-0.00300703	0.955258	1
	2	Genus:Desulfobacca	-0.00300703	0.955258	1
	2	Genus:Bdellovibrio	-0.00300703	0.955258	1
	2	Genus:Subgroup_22	-0.00300703	0.955258	1
	2	Genus:MBNT15	-0.00300703	0.955258	1
	2	Genus:uncultured_20	-0.00300703	0.955258	1
	2	Genus:Syntrophobacter	-0.00300703	0.955258	1
	2	Genus:bacteriap25	-0.00300703	0.955258	1
	2	Genus:Deferrisoma	0.216715	0.149602	1
	2	Genus:Bradymonadales	-0.00300703	0.955258	1
	2	Genus:mle1-27	-0.00300703	0.955258	1
	2	Genus:Blfdi19	0.274252	0.17387	1
	2	Genus:BIrii41	-0.00300703	0.955258	1
	2	Genus:Anaeromyxobacter	-0.00300703	0.955258	1
	2	Genus:Vulgatibacter	-0.00300703	0.955258	1
	2	Family:Myxococcaceae	-0.00300703	0.955258	1
	2	Genus:uncultured_21	-0.00300703	0.955258	1
	2	Genus:OM27_clade	-0.00300703	0.955258	1
	2	Genus:Nannocystis	-0.00300703	0.955258	1
	2	Genus:Haliangium	-0.00300703	0.955258	1
	2	Genus:uncultured_22	0.216715	0.149602	1
	2	Genus:Bradymonadaceae	-0.00300703	0.955258	1
	2	Genus:Geopsychrobacter	-0.00300703	0.955258	1
	2	Genus:Desulfovibrio	-0.442452	0.254914	1
	2	Genus:Bilophila	0.216715	0.31177	1
	2	Genus:uncultured_23	0.575067	0.110755	1
	2	Genus:Gastranaerophilales	-0.00300703	0.955258	1
	2	Family:Desulfosarcinaceae	-0.00300703	0.955258	1
	2	Genus:Neochlamydia	-0.00300703	0.955258	1
	2	Genus:Peredibacter	-0.00300703	0.955258	1
	2	Genus:Luteimonas	-0.821876	0.0732846	1
	2	Genus:Marinospirillum	-0.00300703	0.955258	1
	2	Genus:Acidibacter	-0.00300703	0.955258	1
	2	Genus:Deinococcus	-0.00300703	0.955258	1
	2	Genus:Truepera	-0.00300703	0.955258	1
	2	Genus:Pelotomaculum	-0.00300703	0.955258	1
	2	Phylum:Firmicutes	-0.00300703	0.955258	1
	2	Genus:Victivallaceae	-0.280266	0.253682	1
	2	Genus:Hydrogenispora	-0.00300703	0.955258	1
	2	Genus:Megamonas	-0.418895	0.25467	1
	2	Genus:Selenomonas	-0.00300703	0.955258	1
	2	Genus:Dialister	-0.482586	0.255324	1
	2	Genus:Veillonella	-0.00300703	0.955258	1
	2	Genus:Anaeroglobus	-0.00300703	0.955258	1
	2	Genus:Sporomusa	-0.00300703	0.955258	1
	2	Genus:uncultured_24	-0.00300703	0.955258	1
	2	Genus:ZOR0006	-0.00300703	0.955258	1
	2	Genus:uncultured_25	-0.00300703	0.955258	1
	2	Genus:Candidatus_Bacilloplasma	-0.00300703	0.955258	1
	2	Genus:Izemoplasmatales	-0.280266	0.253682	1
	2	Genus:Acholeplasma	0.412881	0.288964	1
	2	Genus:Holdemanella	-0.00300703	0.955258	1
	2	Genus:Dubosiella	-0.00300703	0.955258	1
	2	Genus:Allobaculum	-0.00300703	0.955258	1
	2	Genus:Ileibacterium	0.605897	0.0855638	1
	2	Genus:Faecalibaculum	-0.00300703	0.955258	1
	2	Genus:Erysipelotrichaceae	-0.00300703	0.955258	1
	2	Genus:Faecalitalea	-0.00300703	0.955258	1
	2	Genus:Solobacterium	-0.00300703	0.955258	1
	2	Genus:Erysipelotrichaceae_UCG-003	-0.00300703	0.955258	1
	2	Genus:Erysipelatoclostridium	-0.00300703	0.955258	1
	2	Genus:RF39	-0.00300703	0.955258	1
	2	Genus:Lactobacillus	0.0991581	0.871129	1
	2	Order:Lactobacillales	-0.00300703	0.955258	1
	2	Genus:Streptococcus	-0.248545	0.358607	1
	2	Genus:Lactococcus	-0.939433	0.101649	1
	2	Genus:Sphingobacterium	-0.00300703	0.955258	1
	2	Genus:Abditibacterium	-0.00300703	0.955258	1
	2	Genus:Weissella	0.274252	0.298124	1
	2	Genus:Leuconostoc	-0.00300703	0.955258	1
	2	Genus:Aerococcus	-0.00300703	0.955258	1
	2	Genus:Turicibacter	-0.00300703	0.955258	1
	2	Genus:Salinicoccus	0.135622	0.0842775	1
	2	Genus:Jeotgalicoccus	-0.00300703	0.955258	1
	2	Genus:Macrococcus	-0.324895	0.272907	1
	2	Genus:Sinibacillus	-0.00300703	0.955258	1
	2	Genus:Paenibacillus	0.216715	0.31177	1
	2	Genus:uncultured_26	-0.00300703	0.955258	1
	2	Genus:Thermobacillus	-0.00300703	0.955258	1
	2	Genus:Tumebacillus	-0.00300703	0.955258	1
	2	Genus:Brevibacillus	-0.00300703	0.955258	1
	2	Genus:Exiguobacterium	-0.00300703	0.955258	1
	2	Genus:Aneurinibacillus	-0.00300703	0.955258	1
	2	Genus:Ammoniphilus	0.274252	0.17387	1
	2	Genus:uncultured_27	-0.00300703	0.955258	1
	2	Family:Bacillaceae	0.412881	0.204584	1
	2	Genus:Anoxybacillus	-0.00300703	0.955258	1
	2	Genus:Filobacillus	0.412881	0.204584	1
	2	Genus:Anaerobacillus	-0.00300703	0.955258	1
	2	Genus:Thalassobacillus	-0.00300703	0.955258	1
	2	Genus:Halobacillus	-0.00300703	0.955258	1
	2	Genus:Planomicrobium	0.677232	0.227994	1
	2	Family:Planococcaceae	0.386175	0.2004	1
	2	Genus:Lysinibacillus	-0.0605434	0.904117	1
	2	Genus:Solibacillus	-0.00300703	0.955258	1
	2	Order:Bacillales	0.274252	0.17387	1
	2	Genus:Rummeliibacillus	-0.00300703	0.955258	1
	2	Genus:uncultured_28	0.135622	0.0842775	1
	2	Genus:Paenisporosarcina	0.45751	0.21047	1
	2	Genus:Sporosarcina	-0.00300703	0.955258	1
	2	Genus:Domibacillus	-0.00300703	0.955258	1
	2	Genus:Bhargavaea	-0.00300703	0.955258	1
	2	Genus:Oceanobacillus	-0.00300703	0.955258	1
	2	Genus:Trichococcus	-0.00300703	0.955258	1
	2	Genus:Jeotgalibaca	-0.00300703	0.955258	1
	2	Genus:Atopococcus	-0.00300703	0.955258	1
	2	Genus:Abiotrophia	-0.106766	0.836785	1
	2	Genus:Facklamia	-0.00300703	0.955258	1
	2	Genus:Granulicatella	-0.00300703	0.955258	1
	2	Genus:Desemzia	-0.00300703	0.955258	1
	2	Genus:Brochothrix	-0.00300703	0.955258	1
	2	Genus:Listeria	0.412881	0.298085	1
	2	Genus:Terribacillus	-0.00300703	0.955258	1
	2	Genus:Gemella	-0.499988	0.371416	1
	2	Genus:Desulfohalotomaculum	-0.00300703	0.955258	1
	2	Genus:[Eubacterium]_saphenum_group	-0.00300703	0.955258	1
	2	Genus:Family_XIII_AD3011_group	-0.00300703	0.955258	1
	2	Genus:[Eubacterium]_nodatum_group	-0.00300703	0.955258	1
	2	Genus:Mogibacterium	-0.00300703	0.955258	1
	2	Genus:Sedimentibacter	-0.00300703	0.955258	1
	2	Genus:Tepidimicrobium	-0.00300703	0.955258	1
	2	Genus:Tissierella	-0.00300703	0.955258	1
	2	Genus:Peptoniphilus	0.605897	0.107208	1
	2	Genus:Fenollaria	-0.00300703	0.955258	1
	2	Genus:Anaerococcus	0.493974	0.0983216	1
	2	Genus:Murdochiella	-0.00300703	0.955258	1
	2	Genus:Finegoldia	-0.00300703	0.955258	1
	2	Genus:Alkaliphilus	-0.00300703	0.955258	1
	2	Genus:Sporacetigenium	-0.00300703	0.955258	1
	2	Genus:Romboutsia	-0.530819	0.255792	1
	2	Genus:Intestinibacter	-0.00300703	0.955258	1
	2	Family:Peptostreptococcaceae	-0.0605434	0.835186	1
	2	Genus:Terrisporobacter	-0.00300703	0.955258	1
	2	Genus:Paraclostridium	-0.00300703	0.955258	1
	2	Genus:Peptostreptococcus	-0.00300703	0.955258	1
	2	Genus:Proteiniborus	-0.00300703	0.955258	1
	2	Family:Lachnospiraceae	-0.207337	0.804578	1
	2	Genus:Phascolarctobacterium	-0.515997	0.255651	1
	2	Genus:Monoglobus	-0.714077	0.0712838	1
	2	Class:Clostridia	-0.00300703	0.955258	1
	2	Genus:Cellulosilyticum	-0.222729	0.276783	1
	2	Genus:Fusicatenibacter	-0.00300703	0.955258	1
	2	Genus:Blautia	0.0601636	0.932385	1
	2	Genus:Dorea	-0.00300703	0.955258	1
	2	Genus:Lachnoclostridium	-0.557525	0.256036	1
	2	Genus:[Ruminococcus]_gnavus_group	0.274252	0.304144	1
	2	Genus:Eisenbergiella	-0.00300703	0.955258	1
	2	Genus:[Ruminococcus]_gauvreauii_group	-0.00300703	0.955258	1
	2	Genus:[Ruminococcus]_torques_group	-0.00300703	0.955258	1
	2	Genus:Roseburia	-0.230003	0.747667	1
	2	Genus:Agathobacter	-0.771613	0.165922	1
	2	Genus:uncultured_29	-0.280266	0.275705	1
	2	Genus:Lachnospiraceae_UCG-001	-0.00300703	0.955258	1
	2	Genus:Stomatobaculum	-0.00300703	0.955258	1
	2	Genus:Lachnospiraceae_NK4A136_group	0.503732	0.332113	1
	2	Genus:Lachnospiraceae_UCG-004	-0.00300703	0.955258	1
	2	Genus:[Eubacterium]_fissicatena_group	-0.00300703	0.955258	1
	2	Genus:Anaerocolumna	-0.442452	0.0829235	1
	2	Genus:Lachnospiraceae_NK4B4_group	-0.00300703	0.955258	1
	2	Genus:Anaerosporobacter	-0.00300703	0.955258	1
	2	Genus:Lachnospira	-0.515997	0.255651	1
	2	Genus:[Eubacterium]_eligens_group	-0.515997	0.255651	1
	2	Genus:[Eubacterium]_xylanophilum_group	-0.00300703	0.955258	1
	2	Genus:Anaerostipes	-0.442452	0.254914	1
	2	Genus:Pediococcus	-0.00300703	0.955258	1
	2	Genus:GCA-900066575	-0.00300703	0.955258	1
	2	Genus:Coprococcus	0.216715	0.3097	1
	2	Genus:[Eubacterium]_hallii_group	-0.499988	0.255496	1
	2	Genus:Defluviitaleaceae_UCG-011	-0.00300703	0.955258	1
	2	Family:Ruminococcaceae	-0.0605434	0.902877	1
	2	Genus:UCG-002	-0.418895	0.25467	1
	2	Genus:Oscillibacter	-0.00300703	0.955258	1
	2	Genus:uncultured_30	-0.00300703	0.955258	1
	2	Genus:UCG-005	-0.714077	0.257255	1
	2	Genus:NK4A214_group	-0.00300703	0.955258	1
	2	Genus:Papillibacter	-0.00300703	0.955258	1
	2	Genus:Intestinimonas	-0.00300703	0.955258	1
	2	Genus:Flavonifractor	-0.482586	0.255324	1
	2	Family:Oscillospiraceae	-0.00300703	0.955258	1
	2	Genus:Colidextribacter	0.274252	0.317049	1
	2	Genus:Butyricicoccus	-0.324895	0.25381	1
	2	Genus:UCG-010	-0.808077	0.257832	1
	2	Genus:Ruminococcus	-0.0605434	0.856778	1
	2	Genus:[Eubacterium]_coprostanoligenes_group	-0.410383	0.489128	1
	2	Genus:Negativibacillus	-0.00300703	0.955258	1
	2	Genus:Anaerotruncus	-0.00300703	0.955258	1
	2	Genus:uncultured_31	-0.00300703	0.955258	1
	2	Order:Oscillospirales	-0.00300703	0.955258	1
	2	Genus:Acetanaerobacterium	-0.00300703	0.955258	1
	2	Genus:Incertae_Sedis	-0.00300703	0.955258	1
	2	Genus:Faecalibacterium	-0.588355	0.485423	1
	2	Genus:Subdoligranulum	0.436438	0.256269	1
	2	Genus:Lachnospiraceae_NC2004_group	-0.00300703	0.955258	1
	2	Genus:Clostridium_sensu_stricto_10	-0.00300703	0.955258	1
	2	Genus:Fonticella	0.274252	0.17387	1
	2	Genus:Clostridium_sensu_stricto_13	-0.00300703	0.955258	1
	2	Genus:Clostridium_sensu_stricto_1	0.337943	0.52138	1
	2	Family:Clostridiaceae	-0.00300703	0.955258	1
	2	Genus:Candidatus_Soleaferrea	-0.00300703	0.955258	1
	2	Genus:Lachnospiraceae_NK3A20_group	-0.00300703	0.955258	1
	2	Genus:Ruminiclostridium	-0.00300703	0.955258	1
	2	Family:Hungateiclostridiaceae	0.216715	0.149602	1
	2	Genus:Clostridia_UCG-014	-0.243802	0.592982	1
	2	Genus:Christensenellaceae_R-7_group	-0.499988	0.255496	1
	2	Genus:uncultured_32	-0.00300703	0.955258	1
	2	Family:Christensenellaceae	-0.00300703	0.955258	1
	2	Genus:[Eubacterium]_oxidoreducens_group	-0.00300703	0.955258	1
	2	Genus:Clostridia_vadinBB60_group	-0.00300703	0.955258	1
	2	Genus:Peptococcus	-0.00300703	0.955258	1
	2	Genus:Eubacterium	-0.00300703	0.955258	1
	2	Genus:uncultured_33	-0.00300703	0.955258	1
	2	Genus:Sericytochromatia	-0.00300703	0.955258	1
	2	Genus:Mycoplasma	-0.00300703	0.955258	1
	2	Genus:GBChlB	-0.00300703	0.955258	1
	2	Genus:Absconditabacteriales_(SR1)	-0.00300703	0.955258	1
	2	Genus:Chloroplast	0.355345	0.194775	1
	2	Genus:Pseudanabaena_PCC-7429	-0.00300703	0.955258	1
	2	Genus:Leptolyngbya_ANT.L67.1	-0.00300703	0.955258	1
	2	Genus:Candidatus_Gloeomargarita	-0.00300703	0.955258	1
	2	Genus:Fastidiosipila	-0.222729	0.277838	1
	2	Genus:Lineage_IIc	0.318881	0.186699	1
	2	Genus:Gitt-GS-136	0.509983	0.216052	1
	2	Genus:KD4-96	0.355345	0.194775	1
	2	Genus:TK10	-0.00300703	0.955258	1
	2	Genus:Sphaerobacter	-0.00300703	0.955258	1
	2	Genus:Nitrolancea	-0.00300703	0.955258	1
	2	Genus:AKYG1722	0.318881	0.186699	1
	2	Genus:JG30-KF-CM45	0.355345	0.194775	1
	2	Genus:JG30-KF-AS9	-0.00300703	0.955258	1
	2	Genus:uncultured_34	0.524804	0.217423	1
	2	Genus:Roseiflexus	-0.00300703	0.955258	1
	2	Genus:SAR202_clade	0.216715	0.149602	1
	2	Genus:SJA-15	-0.00300703	0.955258	1
	2	Genus:uncultured_35	-0.00300703	0.955258	1
	2	Genus:uncultured_36	0.493974	0.214477	1
	2	Genus:A4b	-0.00300703	0.955258	1
	2	Genus:SBR1031	-0.00300703	0.955258	1
	2	Genus:uncultured_37	-0.00300703	0.955258	1
	2	Genus:Leptolinea	-0.00300703	0.955258	1
	2	Genus:Anaerolinea	-0.00300703	0.955258	1
	2	Genus:JG30-KF-CM66	0.318881	0.186699	1
	2	Genus:S085	0.436438	0.207843	1
	2	Genus:OLB14	0.318881	0.186699	1
	2	Genus:Saccharimonadales	-0.00300703	0.955258	1
	2	Genus:LWQ8	0.216715	0.149602	1
	2	Order:Saccharimonadales	-0.00300703	0.955258	1
	2	Genus:TM7a	0.216715	0.149602	1
	2	Genus:Candidatus_Saccharimonas	-0.00300703	0.955258	1
	2	Genus:TM7x	-0.00300703	0.955258	1
	2	Family:Saccharimonadaceae	-0.00300703	0.955258	1
	2	Genus:WWE3	-0.00300703	0.955258	1
	2	Genus:Sulfuricurvum	-0.00300703	0.955258	1
	2	Genus:Campylobacter	-0.00300703	0.955258	1
	2	Family:Arcobacteraceae	-0.683247	0.257042	1
	2	Genus:Poseidonibacter	-0.442452	0.254914	1
	2	Genus:uncultured_38	0.436438	0.207843	1
	2	Genus:Aliifodinibius	-0.00300703	0.955258	1
	2	Genus:Gracilimonas	0.355345	0.194775	1
	2	Genus:uncultured_39	0.476572	0.212642	1
	2	Genus:Kapabacteriales	-0.00300703	0.955258	1
	2	Genus:PHOS-HE36	-0.00300703	0.955258	1
	2	Genus:Ignavibacterium	-0.00300703	0.955258	1
	2	Genus:UA-50	-0.00300703	0.955258	1
	2	Genus:Alistipes	0.216715	0.149602	1
	2	Genus:Escherichia-Shigella	0.245608	0.673671	1
	2	Family:Flavobacteriaceae	-0.00300703	0.955258	1
	2	Genus:Stenotrophomonas	1.97312	0.00716392	1
	2	Genus:Prevotella	-1.45749	0.0288044	1
	2	Genus:Parabacteroides	-0.953725	0.103336	1
	2	Genus:Rikenellaceae_RC9_gut_group	-0.00300703	0.955258	1
	2	Genus:Odoribacter	-0.00300703	0.955258	1
	2	Genus:Butyricimonas	-0.00300703	0.955258	1
	2	Genus:Dysgonomonas	-0.00300703	0.955258	1
	2	Genus:Proteiniphilum	-0.544617	0.265205	1
	2	Genus:Fermentimonas	-0.222729	0.276783	1
	2	Genus:Petrimonas	-0.00300703	0.955258	1
	2	Genus:Bacteroides	-0.446848	0.623954	1
	2	Genus:Prevotellaceae_UCG-003	-0.00300703	0.955258	1
	2	Genus:Prevotellaceae_UCG-001	-0.00300703	0.955258	1
	2	Genus:Prevotellaceae_NK3B31_group	-0.00300703	0.955258	1
	2	Genus:Alloprevotella	-0.00300703	0.955258	1
	2	Genus:Porphyromonas	-0.0970078	0.840162	1
	2	Genus:Muribaculaceae	0.449346	0.456239	1
	2	Genus:ST-12K33	0.216715	0.316987	1
	2	Genus:Taibaiella	-0.00300703	0.955258	1
	2	Genus:Cnuella	-0.324895	0.25381	1
	2	Genus:Puia	-0.00300703	0.955258	1
	2	Genus:Flavisolibacter	-0.00300703	0.955258	1
	2	Genus:Flavihumibacter	-0.00300703	0.955258	1
	2	Genus:Sediminibacterium	-0.00300703	0.955258	1
	2	Genus:Segetibacter	-0.00300703	0.955258	1
	2	Genus:uncultured_40	0.318881	0.186699	1
	2	Genus:uncultured_41	-0.00300703	0.955258	1
	2	Family:Saprospiraceae	-0.00300703	0.955258	1
	2	Genus:Cesiribacter	-0.00300703	0.955258	1
	2	Genus:MWH-CFBk5	-0.00300703	0.955258	1
	2	Genus:Pontibacter	0.624092	0.224904	1
	2	Family:Hymenobacteraceae	-0.00300703	0.955258	1
	2	Genus:Nibribacter	-0.00300703	0.955258	1
	2	Genus:Rufibacter	0.274252	0.17387	1
	2	Genus:uncultured_42	-0.00300703	0.955258	1
	2	Genus:Cyclobacterium	0.386175	0.2004	1
	2	Genus:Cyclobacteriaceae	0.355345	0.194775	1
	2	Genus:Adhaeribacter	0.216715	0.149602	1
	2	Genus:Cytophaga	0.216715	0.149602	1
	2	Genus:uncultured_43	0.509983	0.216052	1
	2	Genus:Ohtaekwangia	-0.00300703	0.955258	1
	2	Genus:Siphonobacter	-0.00300703	0.955258	1
	2	Genus:Arcicella	-0.00300703	0.955258	1
	2	Genus:Emticicia	-0.00300703	0.955258	1
	2	Genus:Raineya	-0.00300703	0.955258	1
	2	Genus:Persicitalea	-0.00300703	0.955258	1
	2	Genus:Dyadobacter	-0.00300703	0.955258	1
	2	Class:Bacteroidia	-0.00300703	0.955258	1
	2	Genus:Spirosoma	-0.00300703	0.955258	1
	2	Genus:uncultured_44	-0.00300703	0.955258	1
	2	Genus:Zeaxanthinibacter	-0.00300703	0.955258	1
	2	Genus:Capnocytophaga	-0.00300703	0.955258	1
	2	Genus:uncultured_45	-0.00300703	0.955258	1
	2	Genus:Flavobacterium	0.216715	0.316987	1
	2	Genus:Myroides	1.79578	0.401853	1
	2	Genus:Salegentibacter	0.274252	0.17387	1
	2	Genus:Salinimicrobium	0.771233	0.232401	1
	2	Genus:Brumimicrobium	-0.621216	0.264715	1
	2	Genus:Fluviicola	-0.361359	0.271314	1
	2	Family:Weeksellaceae	-0.00300703	0.955258	1
	2	Genus:Cloacibacterium	-0.00300703	0.955258	1
	2	Genus:Moheibacter	-0.544617	0.0890285	1
	2	Genus:Parapedobacter	-0.324895	0.269309	1
	2	Genus:uncultured_46	-0.00300703	0.955258	1
	2	Family:Sphingobacteriaceae	-0.00300703	0.955258	1
	2	Genus:Arcticibacter	-0.00300703	0.955258	1
	2	Genus:Pedobacter	0.834924	0.0608094	1
	2	Genus:Mucilaginibacter	-0.00300703	0.955258	1
	2	Genus:uncultured_47	-0.00300703	0.955258	1
	2	Genus:Phaeocystidibacter	-0.00300703	0.955258	1
	2	Genus:KD3-93	-0.00300703	0.955258	1
	2	Genus:AKYH767	-0.00300703	0.955258	1
	2	Genus:NS11-12_marine_group	-0.00300703	0.955258	1
	2	Genus:Bacteroidetes_vadinHA17	-0.00300703	0.955258	1
	2	Genus:CK-2C2-2	-0.00300703	0.955258	1
	2	Genus:Leptotrichia	-0.00300703	0.955258	1
	2	Genus:Fusobacterium	-1.29215	0.0221133	1
	2	Genus:Ellin6067	-0.00300703	0.955258	1
	2	Genus:uncultured_48	-0.00300703	0.955258	1
	2	Family:Rhodobacteraceae	0.135622	0.0842775	1
	2	Genus:Methyloceanibacter	0.274252	0.17387	1
	2	Genus:uncultured_49	0.815862	0.234133	1
	2	Class:Alphaproteobacteria	-0.00300703	0.955258	1
	2	Genus:Magnetospirillaceae	-0.00300703	0.955258	1
	2	Genus:Thalassobaculum	-0.00300703	0.955258	1
	2	Genus:Candidatus_Puniceispirillum	-0.00300703	0.955258	1
	2	Genus:SAR116_clade	-0.00300703	0.955258	1
	2	Genus:Azospirillum	-0.0605434	0.854979	1
	2	Genus:uncultured_50	0.386175	0.2004	1
	2	Genus:uncultured_51	-0.00300703	0.955258	1
	2	Genus:Skermanella	0.343913	0.492018	1
	2	Genus:uncultured_52	-0.00300703	0.955258	1
	2	Genus:Constrictibacter	-0.00300703	0.955258	1
	2	Order:Defluviicoccales	0.216715	0.149602	1
	2	Genus:uncultured_53	0.216715	0.31177	1
	2	Genus:Candidatus_Alysiosphaera	-0.00300703	0.955258	1
	2	Genus:Limibaculum	0.318881	0.297658	1
	2	Genus:Pelagibius	-0.00300703	0.955258	1
	2	Genus:Defluviicoccus	-0.00300703	0.955258	1
	2	Genus:uncultured_54	-0.00300703	0.955258	1
	2	Genus:uncultured_55	-0.00300703	0.955258	1
	2	Genus:Roseococcus	-0.00300703	0.955258	1
	2	Family:Acetobacteraceae	-0.00300703	0.955258	1
	2	Genus:Acetobacteraceae	-0.00300703	0.955258	1
	2	Genus:Rhodovastum	-0.00300703	0.955258	1
	2	Genus:Roseomonas	0.318881	0.186699	1
	2	Genus:Craurococcus-Caldovatus	-0.00300703	0.955258	1
	2	Genus:uncultured_56	0.318881	0.309057	1
	2	Genus:Reyranella	-0.00300703	0.955258	1
	2	Genus:Candidatus_Paracaedibacter	-0.00300703	0.955258	1
	2	Genus:uncultured_57	0.216715	0.31177	1
	2	Genus:Pleomorphomonas	-0.00300703	0.955258	1
	2	Family:Rhizobiaceae	-0.14342	0.868654	1
	2	Genus:Allorhizobium-Neorhizobium-Pararhizobium-Rhizobium	1.27742	0.205771	1
	2	Genus:Shinella	-0.00300703	0.955258	1
	2	Genus:Pseudochrobactrum	-0.00300703	0.955258	1
	2	Genus:Mesorhizobium	-0.00300703	0.955258	1
	2	Genus:Pseudaminobacter	-0.00300703	0.955258	1
	2	Genus:Chelativorans	-0.00300703	0.955258	1
	2	Genus:Aminobacter	-0.00300703	0.955258	1
	2	Genus:Nitratireductor	-0.00300703	0.955258	1
	2	Genus:Aquamicrobium	0.386175	0.290961	1
	2	Genus:Chthonobacter	-0.00300703	0.955258	1
	2	Family:Caulobacteraceae	-0.00300703	0.955258	1
	2	Genus:Caulobacter	-0.675698	0.359219	1
	2	Genus:uncultured_58	-0.00300703	0.955258	1
	2	Genus:Asticcacaulis	0.355345	0.288871	1
	2	Genus:Brevundimonas	-0.898474	0.102819	1
	2	Genus:Phenylobacterium	-0.00300703	0.955258	1
	2	Genus:Hyphomicrobium	-0.00300703	0.955258	1
	2	Genus:uncultured_59	-0.00300703	0.955258	1
	2	Genus:Devosia	-0.123714	0.795076	1
	2	Genus:Sphingomonas	-0.819047	0.00163457	1
	2	Family:Devosiaceae	-0.00300703	0.955258	1
	2	Genus:Pelagibacterium	-0.222729	0.276783	1
	2	Genus:Kaistia	-0.544617	0.0859116	1
	2	Order:Rhizobiales	-0.00300703	0.955258	1
	2	Genus:Methylobacterium-Methylorubrum	-1.22309	0.0157003	1
	2	Genus:Microvirga	0.355345	0.194775	1
	2	Family:Beijerinckiaceae	-0.00300703	0.955258	1
	2	Genus:uncultured_60	-0.00300703	0.955258	1
	2	Genus:Bosea	0.713697	0.0894539	1
	2	Genus:Chelatococcus	-0.00300703	0.955258	1
	2	Genus:Bradyrhizobium	-0.00300703	0.955258	1
	2	Family:Xanthobacteraceae	-0.00300703	0.955258	1
	2	Genus:Tardiphaga	-0.00300703	0.955258	1
	2	Genus:Rhodopseudomonas	-0.392189	0.270282	1
	2	Genus:uncultured_61	-0.00300703	0.955258	1
	2	Genus:Pseudolabrys	-0.00300703	0.955258	1
	2	Genus:uncultured_62	-0.00300703	0.955258	1
	2	Genus:1174-901-12	-0.280266	0.271574	1
	2	Genus:uncultured_63	-0.00300703	0.955258	1
	2	Genus:Haematobacter	-0.00300703	0.955258	1
	2	Genus:Amaricoccus	-0.00300703	0.955258	1
	2	Genus:Gemmobacter	-0.00300703	0.955258	1
	2	Genus:Paracoccus	-0.0190156	0.975036	1
	2	Genus:Parvibaculum	-0.00300703	0.955258	1
	2	Genus:Palleronia-Pseudomaribius	0.524804	0.217423	1
	2	Genus:Actibacterium	0.274252	0.17387	1
	2	Genus:Halocynthiibacter	-0.00300703	0.955258	1
	2	Genus:Nautella	-0.00300703	0.955258	1
	2	Genus:Ruegeria	-0.00300703	0.955258	1
	2	Genus:Aestuariicoccus	-0.00300703	0.955258	1
	2	Genus:Rubellimicrobium	0.412881	0.204584	1
	2	Genus:Hellea	-0.00300703	0.955258	1
	2	Genus:uncultured_64	-0.280266	0.253682	1
	2	Genus:uncultured_65	-0.00300703	0.955258	1
	2	Genus:uncultured_66	-0.00300703	0.955258	1
	2	Genus:Mitochondria	-0.00300703	0.955258	1
	2	Genus:Cardiobacterium	-0.00300703	0.955258	1
	2	Genus:Marinobacter	0.386175	0.2004	1
	2	Genus:KI89A_clade	-0.00300703	0.955258	1
	2	Genus:Thalassotalea	-0.00300703	0.955258	1
	2	Genus:Pseudomonas	-1.48488	0.393896	1
	2	Genus:Azotobacter	-0.00300703	0.955258	1
	2	Genus:E1B-B3-114	-0.00300703	0.955258	1
	2	Genus:Pseudoalteromonas	-0.00300703	0.955258	1
	2	Genus:Idiomarina	-0.00300703	0.955258	1
	2	Genus:Aliidiomarina	-0.222729	0.276783	1
	2	Genus:Hahella	-0.00300703	0.955258	1
	2	Genus:C1-B045	-0.00300703	0.955258	1
	2	Genus:Cellvibrio	-0.00300703	0.955258	1
	2	Genus:uncultured_67	0.677232	0.0665941	1
	2	Genus:Methylophaga	-0.00300703	0.955258	1
	2	Genus:Marinicella	-0.00300703	0.955258	1
	2	Genus:Aquicella	-0.00300703	0.955258	1
	2	Genus:Cupriavidus	-1.37133	0.0131602	1
	2	Genus:Noviherbaspirillum	0.135622	0.349117	1
	2	Family:Oxalobacteraceae	1.31284	0.0128313	1
	2	Genus:Herbaspirillum	-0.280266	0.275705	1
	2	Genus:Ralstonia	-0.73797	0.0199991	1
	2	Genus:Janthinobacterium	0.355345	0.0625554	1
	2	Order:Burkholderiales	-0.00300703	0.955258	1
	2	Family:Methylophilaceae	-0.00300703	0.955258	1
	2	Genus:uncultured_68	-0.00300703	0.955258	1
	2	Genus:Duganella	-0.00300703	0.955258	1
	2	Genus:Massilia	-0.00300703	0.955258	1
	2	Genus:Undibacterium	-0.00300703	0.955258	1
	2	Genus:Burkholderia-Caballeronia-Paraburkholderia	-0.00300703	0.955258	1
	2	Genus:Limnobacter	-0.280266	0.271574	1
	2	Genus:Lautropia	-0.442452	0.0670492	1
	2	Genus:Tepidimonas	-0.00300703	0.955258	1
	2	Genus:Hydrogenophaga	-0.00300703	0.955258	1
	2	Family:Comamonadaceae	-0.00300703	0.955258	1
	2	Genus:Aquabacterium	-0.00300703	0.955258	1
	2	Genus:Pelomonas	-0.00300703	0.955258	1
	2	Genus:Piscinibacter	-0.00300703	0.955258	1
	2	Genus:Leptothrix	-0.00300703	0.955258	1
	2	Genus:Delftia	1.54547	0.0106758	1
	2	Genus:Acidovorax	-0.00300703	0.955258	1
	2	Genus:Variovorax	-0.00300703	0.955258	1
	2	Genus:Comamonas	0.135622	0.0842775	1
	2	Genus:Sutterella	-0.591895	0.256335	1
	2	Genus:Parasutterella	-0.00300703	0.955258	1
	2	Genus:Thiobacillus	-0.00300703	0.955258	1
	2	Genus:Procabacter	-0.00300703	0.955258	1
	2	Genus:Vogesella	-0.00300703	0.955258	1
	2	Genus:B1-7BS	-0.00300703	0.955258	1
	2	Genus:Dechloromonas	-0.00300703	0.955258	1
	2	Genus:Azoarcus	-0.00300703	0.955258	1
	2	Family:Rhodocyclaceae	-0.00300703	0.955258	1
	2	Genus:TRA3-20	0.135622	0.0842775	1
	2	Genus:Methyloversatilis	1.18634	0.0392723	1
	2	Genus:Hydrogenophilus	-0.00300703	0.955258	1
	2	Genus:DSSD61	-0.00300703	0.955258	1
	2	Genus:Nitrosomonas	-0.00300703	0.955258	1
	2	Family:Alcaligenaceae	-1.13833	0.54051	1
	2	Genus:Pusillimonas	-0.418895	0.100211	1
	2	Genus:Parapusillimonas	0.274252	0.299831	1
	2	Genus:Castellaniella	0.135622	0.0842775	1
	2	Genus:Bordetella	-0.00300703	0.955258	1
	2	Genus:Achromobacter	-0.00300703	0.955258	1
	2	Genus:Alcaligenes	-0.00300703	0.955258	1
	2	Genus:Snodgrassella	-0.00300703	0.955258	1
	2	Genus:uncultured_69	-0.280266	0.272429	1
	2	Genus:Eikenella	0.216715	0.149602	1
	2	Genus:Neisseria	-0.808077	0.217508	1
	2	Genus:Kingella	-0.00300703	0.955258	1
	2	Genus:Pseudofulvimonas	-0.00300703	0.955258	1
	2	Genus:Rhodanobacter	-0.00300703	0.955258	1
	2	Genus:Arenimonas	-0.00300703	0.955258	1
	2	Genus:uncultured_70	-0.00300703	0.955258	1
	2	Genus:Pseudoxanthomonas	-0.499988	0.266101	1
	2	Genus:Xanthomonas	-0.00300703	0.955258	1
	2	Genus:Lysobacter	-0.00300703	0.955258	1
	2	Genus:Dokdonella	-0.00300703	0.955258	1
	2	Class:Gammaproteobacteria	0.180251	0.506981	1
	2	Genus:uncultured_71	-0.00300703	0.955258	1
	2	Genus:Immundisolibacter	0.216715	0.149602	1
	2	Genus:1013-28-CG33	0.216715	0.149602	1
	2	Genus:Woeseia	-0.00300703	0.955258	1
	2	Genus:R7C24	-0.442452	0.266892	1
	2	Genus:uncultured_72	0.274252	0.17387	1
	2	Genus:Steroidobacter	-0.00300703	0.955258	1
	2	Genus:uncultured_73	0.318881	0.186699	1
	2	Genus:uncultured_74	-0.00300703	0.955258	1
	2	Genus:EPR3968-O8a-Bc78	-0.00300703	0.955258	1
	2	Genus:CI75cm.2.12	-0.00300703	0.955258	1
	2	Genus:B108	0.274252	0.17387	1
	2	Genus:Moraxella	-0.00300703	0.955258	1
	2	Genus:Psychrobacter	-0.324895	0.269309	1
	2	Genus:Enhydrobacter	-0.00300703	0.955258	1
	2	Family:Moraxellaceae	0.216715	0.31177	1
	2	Genus:Acinetobacter	0.82562	0.0543868	1
	2	Genus:Alkanindiges	-0.280266	0.275705	1
	2	Genus:OM60(NOR5)_clade	-0.00300703	0.955258	1
	2	Genus:Alcanivorax	-0.00300703	0.955258	1
	2	Genus:SAR86_clade	-0.00300703	0.955258	1
	2	Genus:Halomonas	0.65616	0.22683	1
	2	Genus:Pseudohongiella	-0.280266	0.272429	1
	2	Genus:211ds20	0.45751	0.21047	1
	2	Genus:uncultured_75	-0.00300703	0.955258	1
	2	Genus:Ignatzschineria	-0.00300703	0.955258	1
	2	Genus:Legionella	0.318881	0.297658	1
	2	Order:Enterobacterales	0.157834	0.772944	1
	2	Genus:Vibrio	0.412881	0.288964	1
	2	Family:Yersiniaceae	0.524804	0.161488	1
	2	Family:Erwiniaceae	1.25796	0.0567597	1
	2	Genus:Clostridium_sensu_stricto_3	-0.00300703	0.955258	1
	2	Genus:Polyangium	-0.00300703	0.955258	1
	2	Family:Enterobacteriaceae	0.404668	0.572378	1
	2	Family:Burkholderiaceae	-0.00300703	0.955258	1
	2	Family:Xanthomonadaceae	-0.00300703	0.955258	1
	2	Genus:Mucispirillum	0.216715	0.332464	1
	2	Genus:Sandaracinobacter	-0.00300703	0.955258	1
	2	Genus:DSSF69	-0.00300703	0.955258	1
	2	Family:Sphingomonadaceae	0.883156	0.0753171	1
	2	Genus:Blastomonas	-0.392189	0.267895	1
	2	Genus:Croceicoccus	-0.00300703	0.955258	1
	2	Genus:Altererythrobacter	-0.00300703	0.955258	1
	2	Genus:Novosphingobium	-0.208931	0.71404	1
	2	Genus:Sphingobium	-1.31272	0.188236	1
	2	Genus:P5D1-392	-0.00300703	0.955258	1
	2	Genus:Pantoea	-1.63515	0.122285	1
	2	Genus:Raoultella	-1.10889	0.0701513	1
	2	Genus:Enterobacter	-0.770391	0.247105	1
	2	Genus:Kosakonia	-0.00300703	0.955258	1
	2	Genus:Klebsiella	-1.12996	0.00647283	1
	2	Genus:Providencia	-0.00300703	0.955258	1
	2	Genus:Morganella	-0.00300703	0.955258	1
	2	Family:Morganellaceae	-0.00300703	0.955258	1
	2	Genus:Proteus	-0.00300703	0.955258	1
	2	Genus:Haemophilus	0.135622	0.346249	1
	2	Genus:Aggregatibacter	-0.141636	0.807034	1
	2	Genus:Rodentibacter	-0.00300703	0.955258	1
	2	Genus:Aeromonas	-0.00300703	0.955258	1
	2	Genus:Gibbsiella	-0.00300703	0.955258	1
	2	Genus:Rahnella1	-1.0104	0.0839046	1
	5	Genus:Pantoea	-3.24465	3.02e-32	2.29e-29
	5	Genus:Rahnella1	-2.6738	8.12e-17	6.14e-14
	5	Genus:Serratia	2.11565	1.8e-05	0.0136054
	5	Genus:Cupriavidus	-1.56557	4.81e-05	0.0363001
	5	Genus:Muribaculaceae	-3.38562	0.000512674	0.386043
	5	Kingdom:Unassigned	-1.87277	0.00511944	1
	5	Kingdom:d__Eukaryota	-0.0270546	0.876684	1
	5	Genus:Opalinata	-0.0270546	0.876684	1
	5	Kingdom:d__Bacteria	0.435043	0.145835	1
	5	Phylum:Proteobacteria	0.339149	0.141116	1
	5	Genus:Leishmania	-0.0270546	0.876684	1
	5	Genus:uncultured	-0.0270546	0.876684	1
	5	Genus:Spirochaeta	-0.0270546	0.876684	1
	5	Genus:Treponema	0.827928	0.17167	1
	5	Genus:Sumerlaea	-0.0270546	0.876684	1
	5	Genus:Latescibacterota	-0.0270546	0.876684	1
	5	Genus:uncultured_1	-0.0270546	0.876684	1
	5	Genus:M55-D21	-0.0270546	0.876684	1
	5	Genus:MBA03	-0.0270546	0.876684	1
	5	Genus:Zixibacteria	-0.0270546	0.876684	1
	5	Genus:Subgroup_2	0.827928	0.17167	1
	5	Genus:PAUC26f	-0.0270546	0.876684	1
	5	Genus:Bryobacter	1.0459	0.180402	1
	5	Genus:Candidatus_Solibacter	-0.0270546	0.876684	1
	5	Genus:Sh765B-TzT-35	0.621582	0.159769	1
	5	Genus:Candidatus_Methylomirabilis	-0.0270546	0.876684	1
	5	Genus:Chloracidobacterium	-0.0270546	0.876684	1
	5	Genus:Blastocatella	-0.0270546	0.876684	1
	5	Family:Blastocatellaceae	-0.0270546	0.876684	1
	5	Genus:Subgroup_17	-0.0270546	0.876684	1
	5	Genus:Vicinamibacteraceae	0.570199	0.156125	1
	5	Genus:uncultured_2	-0.472055	0.687764	1
	5	Genus:uncultured_3	-0.528414	0.469378	1
	5	Genus:Candidatus_Entotheonella	-0.0270546	0.876684	1
	5	Genus:Terriglobus	-0.489153	0.0981935	1
	5	Genus:Subgroup_7	0.570199	0.156125	1
	5	Genus:Subgroup_23	0.621582	0.159769	1
	5	Genus:Subgroup_10	-0.0270546	0.876684	1
	5	Genus:Cerasicoccus	-1.35672	0.230821	1
	5	Genus:MB11C04_marine_group	-0.0270546	0.876684	1
	5	Genus:uncultured_4	-0.0270546	0.876684	1
	5	Genus:Candidatus_Udaeobacter	0.509425	0.151522	1
	5	Genus:Chthoniobacter	-0.0270546	0.876684	1
	5	Genus:LD29	-0.393259	0.291208	1
	5	Genus:Terrimicrobium	-0.0270546	0.876684	1
	5	Genus:uncultured_5	-0.0270546	0.876684	1
	5	Family:Pedosphaeraceae	0.875629	0.173864	1
	5	Genus:Ellin516	-0.0270546	0.876684	1
	5	Genus:Pedosphaeraceae	0.971523	0.177769	1
	5	Genus:Verrucomicrobium	-0.393259	0.0831992	1
	5	Genus:Prosthecobacter	-0.954524	0.635015	1
	5	Genus:Akkermansia	0.897142	0.288257	1
	5	Genus:Haloferula	-0.0270546	0.876684	1
	5	Genus:Luteolibacter	-0.0270546	0.876684	1
	5	Genus:DEV007	0.666093	0.162704	1
	5	Genus:SCGC_AAA011-D5	0.801248	0.170362	1
	5	Genus:Methanobacterium	1.0459	0.180402	1
	5	Kingdom:d__Archaea	0.435043	0.363492	1
	5	Genus:Methanobrevibacter	-0.0270546	0.876684	1
	5	Genus:Bathyarchaeia	-0.0270546	0.876684	1
	5	Genus:Candidatus_Nitrosotalea	-0.0270546	0.876684	1
	5	Genus:Candidatus_Nitrocosmicus	-0.0270546	0.876684	1
	5	Genus:Nitrososphaeraceae	-0.0270546	0.876684	1
	5	Genus:Haladaptatus	-0.0270546	0.876684	1
	5	Genus:uncultured_6	-0.0270546	0.876684	1
	5	Genus:Natronoarchaeum	-0.0270546	0.876684	1
	5	Genus:Marine_Group_II	-0.0270546	0.876684	1
	5	Genus:Methanosarcina	-0.0270546	0.876684	1
	5	Genus:Methanosaeta	0.740474	0.167141	1
	5	Genus:Methanolinea	-0.0270546	0.876684	1
	5	Genus:uncultured_7	-0.0270546	0.876684	1
	5	Genus:Pir4_lineage	0.705354	0.165117	1
	5	Genus:Rhodopirellula	-0.0270546	0.876684	1
	5	Genus:uncultured_8	-0.0270546	0.876684	1
	5	Genus:Babeliales	-0.0270546	0.876684	1
	5	Genus:AKAU4049	-0.0270546	0.876684	1
	5	Genus:Adlercreutzia	-0.0270546	0.876684	1
	5	Genus:Parvibacter	0.509425	0.151522	1
	5	Genus:Atopobium	-0.0270546	0.876684	1
	5	Genus:Olsenella	-0.0270546	0.876684	1
	5	Genus:Coriobacteriaceae_UCG-002	-0.924136	0.401676	1
	5	Family:Atopobiaceae	-0.0270546	0.876684	1
	5	Genus:IMCC26256	-0.0270546	0.876684	1
	5	Genus:Iamia	0.954425	0.177118	1
	5	Genus:uncultured_9	0.740474	0.167141	1
	5	Genus:CL500-29_marine_group	-0.0270546	0.876684	1
	5	Genus:Ilumatobacter	0.570199	0.156125	1
	5	Genus:uncultured_10	0.666093	0.162704	1
	5	Genus:uncultured_11	1.56034	0.0488198	1
	5	Genus:uncultured_12	0.570199	0.156125	1
	5	Genus:Bacillus	0.872025	0.569525	1
	5	Genus:Actinomarinales	0.435043	0.145835	1
	5	Genus:uncultured_13	1.66467	0.0253969	1
	5	Genus:Candidatus_Actinomarina	-0.0270546	0.876684	1
	5	Genus:Propionibacterium	0.621582	0.303757	1
	5	Genus:Cutibacterium	-0.626843	0.00787351	1
	5	Genus:Pseudopropionibacterium	-0.0270546	0.876684	1
	5	Genus:Tessaracoccus	-0.489153	0.270516	1
	5	Genus:Marmoricola	-0.428379	0.593594	1
	5	Family:Nocardioidaceae	-0.0270546	0.876684	1
	5	Genus:Nocardioides	0.666093	0.162704	1
	5	Genus:Streptomyces	-0.509361	0.643272	1
	5	Genus:Saccharothrix	0.570199	0.156125	1
	5	Genus:Leifsonia	-1.58818	0.0108508	1
	5	Family:Microbacteriaceae	-0.706015	0.483739	1
	5	Genus:Galbitalea	0.666093	0.162704	1
	5	Genus:Leucobacter	-0.826353	0.138818	1
	5	Genus:Agrococcus	-0.951251	0.148387	1
	5	Genus:Microbacterium	-0.0270546	0.876684	1
	5	Genus:Actinomyces	-0.16221	0.849939	1
	5	Genus:Kocuria	1.05898	0.199559	1
	5	Genus:Tsukamurella	-3.06913	0.0939271	1
	5	Genus:Georgenia	0.954425	0.177118	1
	5	Genus:Lysinimicrobium	-0.0270546	0.876684	1
	5	Genus:Actinotalea	-0.0270546	0.876684	1
	5	Genus:Sanguibacter	-0.90674	0.239372	1
	5	Genus:Cellulosimicrobium	-0.0270546	0.876684	1
	5	Genus:Promicromonospora	0.570199	0.156125	1
	5	Genus:Cellulomonas	0.827928	0.17167	1
	5	Genus:Bogoriella	-0.0270546	0.876684	1
	5	Genus:uncultured_14	-0.0270546	0.876684	1
	5	Order:Micrococcales	-0.0270546	0.876684	1
	5	Family:Cellulomonadaceae	-0.0270546	0.876684	1
	5	Genus:Jonesia	-0.0270546	0.876684	1
	5	Genus:Bifidobacterium	0.801248	0.0966617	1
	5	Genus:Gardnerella	-0.990512	0.150976	1
	5	Genus:Rothia	-0.882038	0.240194	1
	5	Family:Intrasporangiaceae	0.203994	0.178266	1
	5	Genus:Oryzihumus	0.666093	0.162704	1
	5	Genus:Dermacoccus	-0.0270546	0.876684	1
	5	Genus:Ornithinimicrobium	-0.0270546	0.876684	1
	5	Genus:Actinotignum	-1.12567	0.262313	1
	5	Genus:Brachybacterium	-0.624308	0.254391	1
	5	Family:Micrococcaceae	-0.0270546	0.876684	1
	5	Genus:Glutamicibacter	-0.0270546	0.876684	1
	5	Genus:Arthrobacter	0.222017	0.793834	1
	5	Genus:Pseudarthrobacter	-1.42862	0.171102	1
	5	Genus:Citricoccus	-0.0270546	0.876684	1
	5	Genus:Micrococcus	-0.0270546	0.876684	1
	5	Genus:Blastococcus	1.01811	0.179454	1
	5	Family:Geodermatophilaceae	-0.0270546	0.876684	1
	5	Genus:uncultured_15	0.875629	0.173864	1
	5	Genus:Mycobacterium	-0.0270546	0.876684	1
	5	Genus:Corynebacterium	-0.828166	0.00537505	1
	5	Genus:Rhodococcus	-0.855357	0.141242	1
	5	Genus:Dietzia	-0.0270546	0.876684	1
	5	Genus:Lawsonella	-1.62995	0.0177333	1
	5	Genus:Saccharopolyspora	-0.0270546	0.876684	1
	5	Genus:Nonomuraea	0.666093	0.2976	1
	5	Genus:Actinomadura	-0.0270546	0.876684	1
	5	Genus:Thermobifida	-0.0270546	0.876684	1
	5	Genus:Nocardiopsis	-0.0270546	0.876684	1
	5	Genus:Glycomyces	-1.11673	0.149076	1
	5	Genus:Pseudonocardia	-0.0270546	0.876684	1
	5	Genus:Saccharomonospora	-0.794583	0.243663	1
	5	Family:Micromonosporaceae	-0.0270546	0.876684	1
	5	Genus:Actinoplanes	1.07156	0.18124	1
	5	Genus:0319-7L14	-0.0270546	0.876684	1
	5	Genus:Euzebya	0.435043	0.145835	1
	5	Genus:uncultured_16	0.621582	0.438978	1
	5	Phylum:Actinobacteriota	-0.0270546	0.876684	1
	5	Genus:MB-A2-108	-0.0270546	0.876684	1
	5	Genus:Nitriliruptoraceae	1.29638	0.187367	1
	5	Genus:YC-ZSS-LKJ90	0.666093	0.162704	1
	5	Family:Nitriliruptoraceae	-0.0270546	0.876684	1
	5	Genus:67-14	0.875629	0.173864	1
	5	Genus:uncultured_17	0.740474	0.167141	1
	5	Genus:Solirubrobacter	-0.0270546	0.876684	1
	5	Genus:Patulibacter	-0.0270546	0.876684	1
	5	Genus:Parviterribacter	0.509425	0.151522	1
	5	Genus:Gaiella	-0.43252	0.635363	1
	5	Genus:BD2-11_terrestrial_group	0.705354	0.165117	1
	5	Genus:S0134_terrestrial_group	0.801248	0.170362	1
	5	Genus:Longimicrobiaceae	1.10668	0.182335	1
	5	Genus:YC-ZSS-LKJ147	-0.0270546	0.876684	1
	5	Genus:Staphylococcus	0.265239	0.820249	1
	5	Family:Gemmatimonadaceae	-0.0270546	0.876684	1
	5	Genus:uncultured_18	-0.0270546	0.876684	1
	5	Genus:Gemmatimonas	-0.0270546	0.876684	1
	5	Genus:Fibrobacter	-0.0270546	0.876684	1
	5	Genus:possible_genus_04	0.509425	0.151522	1
	5	Genus:uncultured_19	-0.0270546	0.876684	1
	5	Genus:P9X2b3D02	0.435043	0.145835	1
	5	Genus:SAR324_clade(Marine_group_B)	-0.0270546	0.876684	1
	5	Genus:Sva0485	-0.0270546	0.876684	1
	5	Genus:Desulfobacca	0.509425	0.151522	1
	5	Genus:Bdellovibrio	-0.489153	0.588113	1
	5	Genus:Subgroup_22	-0.0270546	0.876684	1
	5	Genus:MBNT15	0.435043	0.145835	1
	5	Genus:uncultured_20	0.987786	0.178372	1
	5	Genus:Syntrophobacter	-0.0270546	0.876684	1
	5	Genus:bacteriap25	-0.0270546	0.876684	1
	5	Genus:Deferrisoma	-0.0270546	0.876684	1
	5	Genus:Bradymonadales	-0.0270546	0.876684	1
	5	Genus:mle1-27	-0.759463	0.132685	1
	5	Genus:Blfdi19	-0.0270546	0.876684	1
	5	Genus:BIrii41	-0.0270546	0.876684	1
	5	Genus:Anaeromyxobacter	-0.0270546	0.876684	1
	5	Genus:Vulgatibacter	-0.0270546	0.876684	1
	5	Family:Myxococcaceae	0.509425	0.151522	1
	5	Genus:uncultured_21	0.987786	0.0114208	1
	5	Genus:OM27_clade	0.435043	0.145835	1
	5	Genus:Nannocystis	-0.0270546	0.876684	1
	5	Genus:Haliangium	-0.0270546	0.876684	1
	5	Genus:uncultured_22	-0.0270546	0.876684	1
	5	Genus:Bradymonadaceae	0.570199	0.156125	1
	5	Genus:Geopsychrobacter	-0.0270546	0.876684	1
	5	Genus:Desulfovibrio	-1.90293	0.183033	1
	5	Genus:Bilophila	-0.0270546	0.876684	1
	5	Genus:uncultured_23	-0.0270546	0.876684	1
	5	Genus:Gastranaerophilales	-0.0270546	0.876684	1
	5	Family:Desulfosarcinaceae	-0.0270546	0.876684	1
	5	Genus:Neochlamydia	0.570199	0.156125	1
	5	Genus:Peredibacter	0.936403	0.176411	1
	5	Genus:Luteimonas	-1.47499	0.172587	1
	5	Genus:Marinospirillum	-0.0270546	0.876684	1
	5	Genus:Acidibacter	-1.02563	0.153146	1
	5	Genus:Deinococcus	-0.855357	0.141242	1
	5	Genus:Truepera	0.705354	0.165117	1
	5	Genus:Pelotomaculum	0.666093	0.162704	1
	5	Phylum:Firmicutes	-0.0270546	0.876684	1
	5	Genus:Victivallaceae	-0.0270546	0.876684	1
	5	Genus:Hydrogenispora	0.621582	0.159769	1
	5	Genus:Megamonas	-0.0270546	0.876684	1
	5	Genus:Selenomonas	-0.0270546	0.876684	1
	5	Genus:Dialister	-0.980255	0.398449	1
	5	Genus:Veillonella	-0.0270546	0.876684	1
	5	Genus:Anaeroglobus	-0.0270546	0.876684	1
	5	Genus:Sporomusa	-0.0270546	0.876684	1
	5	Genus:uncultured_24	0.621582	0.159769	1
	5	Genus:ZOR0006	0.570199	0.156125	1
	5	Genus:uncultured_25	-0.0270546	0.876684	1
	5	Genus:Candidatus_Bacilloplasma	-0.0270546	0.876684	1
	5	Genus:Izemoplasmatales	-0.0270546	0.876684	1
	5	Genus:Acholeplasma	-0.0270546	0.876684	1
	5	Genus:Holdemanella	-0.0270546	0.876684	1
	5	Genus:Dubosiella	-0.453591	0.736736	1
	5	Genus:Allobaculum	0.772244	0.299771	1
	5	Genus:Ileibacterium	-0.762813	0.637607	1
	5	Genus:Faecalibaculum	-1.13005	0.508095	1
	5	Genus:Erysipelotrichaceae	0.827928	0.294202	1
	5	Genus:Faecalitalea	-0.90674	0.145226	1
	5	Genus:Solobacterium	-0.0270546	0.876684	1
	5	Genus:Erysipelotrichaceae_UCG-003	0.621582	0.319873	1
	5	Genus:Erysipelatoclostridium	-1.33766	0.167915	1
	5	Genus:RF39	0.740474	0.289043	1
	5	Genus:Lactobacillus	2.22783	0.189328	1
	5	Genus:Enterococcus	-2.2925	0.0239037	1
	5	Order:Lactobacillales	-0.0270546	0.876684	1
	5	Genus:Streptococcus	-0.674792	0.352365	1
	5	Genus:Lactococcus	-0.50276	0.625954	1
	5	Genus:Sphingobacterium	-0.817581	0.476044	1
	5	Genus:Abditibacterium	-0.0270546	0.876684	1
	5	Genus:Weissella	-0.393259	0.350085	1
	5	Genus:Leuconostoc	1.27022	0.258301	1
	5	Genus:Aerococcus	1.33773	0.0123782	1
	5	Genus:Turicibacter	-0.0270546	0.876684	1
	5	Genus:Salinicoccus	-0.0270546	0.876684	1
	5	Genus:Jeotgalicoccus	0.954425	0.272235	1
	5	Genus:Macrococcus	-0.0270546	0.876684	1
	5	Genus:Sinibacillus	-0.0270546	0.876684	1
	5	Genus:Paenibacillus	0.303078	0.797532	1
	5	Genus:uncultured_26	-0.0270546	0.876684	1
	5	Genus:Thermobacillus	-0.489153	0.323274	1
	5	Genus:Tumebacillus	-0.0270546	0.876684	1
	5	Genus:Brevibacillus	-1.34414	0.168155	1
	5	Genus:Exiguobacterium	-0.0270546	0.876684	1
	5	Genus:Aneurinibacillus	-0.0270546	0.876684	1
	5	Genus:Ammoniphilus	-0.0270546	0.876684	1
	5	Genus:uncultured_27	-0.0270546	0.876684	1
	5	Family:Bacillaceae	-0.0270546	0.876684	1
	5	Genus:Anoxybacillus	-0.0270546	0.876684	1
	5	Genus:Filobacillus	-0.0270546	0.876684	1
	5	Genus:Anaerobacillus	-0.0270546	0.876684	1
	5	Genus:Thalassobacillus	0.740474	0.167141	1
	5	Genus:Halobacillus	0.509425	0.151522	1
	5	Genus:Planomicrobium	-0.0270546	0.876684	1
	5	Family:Planococcaceae	1.11761	0.182664	1
	5	Genus:Lysinibacillus	-0.47703	0.593819	1
	5	Genus:Solibacillus	-0.0270546	0.876684	1
	5	Order:Bacillales	-0.0270546	0.876684	1
	5	Genus:Rummeliibacillus	-2.65762	0.0323356	1
	5	Genus:uncultured_28	-0.0270546	0.876684	1
	5	Genus:Paenisporosarcina	-0.0270546	0.876684	1
	5	Genus:Sporosarcina	-0.0270546	0.876684	1
	5	Genus:Domibacillus	-0.0270546	0.876684	1
	5	Genus:Bhargavaea	-0.0270546	0.876684	1
	5	Genus:Oceanobacillus	-0.0270546	0.876684	1
	5	Genus:Trichococcus	-0.0270546	0.876684	1
	5	Genus:Jeotgalibaca	-0.0270546	0.876684	1
	5	Genus:Atopococcus	-0.0270546	0.876684	1
	5	Genus:Abiotrophia	0.245874	0.382425	1
	5	Genus:Facklamia	-0.0270546	0.876684	1
	5	Genus:Granulicatella	-0.882038	0.240194	1
	5	Genus:Desemzia	-0.0270546	0.876684	1
	5	Genus:Brochothrix	-0.768596	0.575254	1
	5	Genus:Listeria	-2.20353	0.225763	1
	5	Genus:Terribacillus	-0.0270546	0.876684	1
	5	Genus:Gemella	1.24625	0.148953	1
	5	Genus:Desulfohalotomaculum	-0.0270546	0.876684	1
	5	Genus:[Eubacterium]_saphenum_group	-0.0270546	0.876684	1
	5	Genus:Family_XIII_AD3011_group	0.0473265	0.935676	1
	5	Genus:[Eubacterium]_nodatum_group	-0.0270546	0.876684	1
	5	Genus:Mogibacterium	-0.0270546	0.876684	1
	5	Genus:Sedimentibacter	-0.0270546	0.876684	1
	5	Genus:Tepidimicrobium	0.801248	0.283294	1
	5	Genus:Tissierella	-1.36585	0.21371	1
	5	Genus:Peptoniphilus	0.435043	0.145835	1
	5	Genus:Fenollaria	-0.0270546	0.876684	1
	5	Genus:Anaerococcus	-1.66215	0.0140375	1
	5	Genus:Murdochiella	-0.624308	0.480749	1
	5	Genus:Finegoldia	0.509425	0.151522	1
	5	Genus:Alkaliphilus	-0.0270546	0.876684	1
	5	Genus:Sporacetigenium	0.666093	0.162704	1
	5	Genus:Romboutsia	-0.0270546	0.876684	1
	5	Genus:Intestinibacter	-0.0270546	0.876684	1
	5	Family:Peptostreptococcaceae	0.875629	0.277408	1
	5	Genus:Terrisporobacter	-0.0270546	0.876684	1
	5	Genus:Paraclostridium	1.00329	0.269461	1
	5	Genus:Peptostreptococcus	-0.0270546	0.876684	1
	5	Genus:Proteiniborus	-0.0270546	0.876684	1
	5	Family:Lachnospiraceae	0.740474	0.453841	1
	5	Genus:Phascolarctobacterium	1.33773	0.00907132	1
	5	Genus:Monoglobus	1.82044	0.0419885	1
	5	Class:Clostridia	0.936403	0.285283	1
	5	Genus:Cellulosilyticum	-0.0270546	0.876684	1
	5	Genus:Fusicatenibacter	-1.63112	0.176999	1
	5	Genus:Blautia	0.620693	0.517241	1
	5	Genus:Dorea	-0.0270546	0.876684	1
	5	Genus:Lachnoclostridium	-0.332485	0.69488	1
	5	Genus:[Ruminococcus]_gnavus_group	-0.0270546	0.876684	1
	5	Genus:Eisenbergiella	-0.0270546	0.876684	1
	5	Genus:[Ruminococcus]_gauvreauii_group	-0.0270546	0.876684	1
	5	Genus:[Ruminococcus]_torques_group	-0.358864	0.776144	1
	5	Genus:Roseburia	-0.0270546	0.876684	1
	5	Genus:Agathobacter	-0.0270546	0.876684	1
	5	Genus:uncultured_29	-0.990512	0.441834	1
	5	Genus:Lachnospiraceae_UCG-001	-0.563534	0.260399	1
	5	Genus:Stomatobaculum	-0.0270546	0.876684	1
	5	Genus:Lachnospiraceae_NK4A136_group	0.983058	0.51712	1
	5	Genus:Lachnospiraceae_UCG-004	-0.0270546	0.876684	1
	5	Genus:[Eubacterium]_fissicatena_group	-0.0270546	0.876684	1
	5	Genus:Anaerocolumna	-0.855357	0.141242	1
	5	Genus:Lachnospiraceae_NK4B4_group	-0.0270546	0.876684	1
	5	Genus:Anaerosporobacter	-0.0270546	0.876684	1
	5	Genus:Lachnospira	-0.0270546	0.876684	1
	5	Genus:[Eubacterium]_eligens_group	-0.0270546	0.876684	1
	5	Genus:[Eubacterium]_xylanophilum_group	-0.0270546	0.876684	1
	5	Genus:Anaerostipes	0.509425	0.342435	1
	5	Genus:Pediococcus	0.339149	0.402845	1
	5	Genus:GCA-900066575	-0.0270546	0.876684	1
	5	Genus:Coprococcus	0.509425	0.342435	1
	5	Genus:[Eubacterium]_hallii_group	2.29839	0.039695	1
	5	Genus:Defluviitaleaceae_UCG-011	-0.489153	0.0981935	1
	5	Family:Ruminococcaceae	-1.24824	0.257938	1
	5	Genus:UCG-002	-0.0270546	0.876684	1
	5	Genus:Oscillibacter	-0.855357	0.141242	1
	5	Genus:uncultured_30	0.705354	0.292846	1
	5	Genus:UCG-005	-0.0270546	0.876684	1
	5	Genus:NK4A214_group	-1.44795	0.171732	1
	5	Genus:Papillibacter	-0.882038	0.143358	1
	5	Genus:Intestinimonas	-0.0270546	0.876684	1
	5	Genus:Flavonifractor	-0.0270546	0.876684	1
	5	Family:Oscillospiraceae	-1.42862	0.171102	1
	5	Genus:Colidextribacter	-0.563534	0.500267	1
	5	Genus:Butyricicoccus	-1.43842	0.229985	1
	5	Genus:UCG-010	-0.0270546	0.876684	1
	5	Genus:Ruminococcus	-0.0504561	0.965277	1
	5	Genus:[Eubacterium]_coprostanoligenes_group	0.570199	0.329137	1
	5	Genus:Negativibacillus	-0.0270546	0.876684	1
	5	Genus:Anaerotruncus	-0.0270546	0.876684	1
	5	Genus:uncultured_31	-1.39735	0.17005	1
	5	Order:Oscillospirales	0.987786	0.27031	1
	5	Genus:Acetanaerobacterium	-0.0270546	0.876684	1
	5	Genus:Incertae_Sedis	1.52108	0.04931	1
	5	Genus:Faecalibacterium	-0.177878	0.789102	1
	5	Genus:Subdoligranulum	-1.00853	0.152106	1
	5	Genus:Lachnospiraceae_NC2004_group	2.14501	0.0435619	1
	5	Genus:Clostridium_sensu_stricto_10	-1.35049	0.168388	1
	5	Genus:Fonticella	-0.0270546	0.876684	1
	5	Genus:Clostridium_sensu_stricto_13	-0.0270546	0.876684	1
	5	Genus:Clostridium_sensu_stricto_1	-0.533663	0.511879	1
	5	Family:Clostridiaceae	-0.0270546	0.876684	1
	5	Genus:Candidatus_Soleaferrea	-0.0270546	0.876684	1
	5	Genus:Lachnospiraceae_NK3A20_group	-0.0270546	0.876684	1
	5	Genus:Ruminiclostridium	-0.0270546	0.876684	1
	5	Family:Hungateiclostridiaceae	-0.0270546	0.876684	1
	5	Genus:Clostridia_UCG-014	0.987786	0.0490692	1
	5	Genus:Christensenellaceae_R-7_group	0.244448	0.834063	1
	5	Genus:uncultured_32	-0.0270546	0.876684	1
	5	Family:Christensenellaceae	-0.0270546	0.876684	1
	5	Genus:[Eubacterium]_oxidoreducens_group	0.705354	0.292846	1
	5	Genus:Clostridia_vadinBB60_group	-0.0270546	0.876684	1
	5	Genus:Peptococcus	-0.0270546	0.876684	1
	5	Genus:Eubacterium	-0.0270546	0.876684	1
	5	Genus:uncultured_33	0.666093	0.162704	1
	5	Genus:Sericytochromatia	-0.0270546	0.876684	1
	5	Genus:Mycoplasma	-0.0270546	0.876684	1
	5	Genus:GBChlB	-0.990512	0.150976	1
	5	Genus:Absconditabacteriales_(SR1)	-1.11309	0.15803	1
	5	Genus:Chloroplast	0.432528	0.778288	1
	5	Genus:Pseudanabaena_PCC-7429	-0.0270546	0.876684	1
	5	Genus:Leptolyngbya_ANT.L67.1	-0.0270546	0.876684	1
	5	Genus:Candidatus_Gloeomargarita	-0.990512	0.150976	1
	5	Genus:Fastidiosipila	-0.0270546	0.876684	1
	5	Genus:Lineage_IIc	-0.0270546	0.876684	1
	5	Genus:Gitt-GS-136	1.16745	0.184099	1
	5	Genus:KD4-96	0.570199	0.156125	1
	5	Genus:TK10	-0.0270546	0.876684	1
	5	Genus:Sphaerobacter	-0.0270546	0.876684	1
	5	Genus:Nitrolancea	-0.0270546	0.876684	1
	5	Genus:AKYG1722	0.621582	0.159769	1
	5	Genus:JG30-KF-CM45	1.20257	0.185049	1
	5	Genus:JG30-KF-AS9	-0.0270546	0.876684	1
	5	Genus:uncultured_34	0.570199	0.156125	1
	5	Genus:Roseiflexus	-0.0270546	0.876684	1
	5	Genus:SAR202_clade	-0.0270546	0.876684	1
	5	Genus:SJA-15	0.897142	0.174796	1
	5	Genus:uncultured_35	0.897142	0.174796	1
	5	Genus:uncultured_36	0.801248	0.170362	1
	5	Genus:A4b	-0.553277	0.684309	1
	5	Genus:SBR1031	-0.0270546	0.876684	1
	5	Genus:uncultured_37	1.1484	0.183563	1
	5	Genus:Leptolinea	-0.0270546	0.876684	1
	5	Genus:Anaerolinea	-0.0270546	0.876684	1
	5	Genus:JG30-KF-CM66	-0.0270546	0.876684	1
	5	Genus:S085	0.91735	0.17564	1
	5	Genus:OLB14	0.570199	0.156125	1
	5	Genus:Saccharimonadales	0.621582	0.159769	1
	5	Genus:LWQ8	0.801248	0.170362	1
	5	Order:Saccharimonadales	0.740474	0.167141	1
	5	Genus:TM7a	-0.0270546	0.876684	1
	5	Genus:Candidatus_Saccharimonas	-0.0270546	0.876684	1
	5	Genus:TM7x	-0.0270546	0.876684	1
	5	Family:Saccharimonadaceae	-0.0270546	0.876684	1
	5	Genus:WWE3	-0.0270546	0.876684	1
	5	Genus:Sulfuricurvum	-0.0270546	0.876684	1
	5	Genus:Campylobacter	-0.0270546	0.876684	1
	5	Family:Arcobacteraceae	-0.0270546	0.876684	1
	5	Genus:Poseidonibacter	-0.0270546	0.876684	1
	5	Genus:uncultured_38	0.875629	0.173864	1
	5	Genus:Aliifodinibius	-0.0270546	0.876684	1
	5	Genus:Gracilimonas	0.666093	0.162704	1
	5	Genus:uncultured_39	-0.0270546	0.876684	1
	5	Genus:Kapabacteriales	0.509425	0.151522	1
	5	Genus:PHOS-HE36	-0.0270546	0.876684	1
	5	Genus:Ignavibacterium	0.621582	0.159769	1
	5	Genus:UA-50	0.666093	0.162704	1
	5	Genus:Alistipes	0.458041	0.674954	1
	5	Genus:Escherichia-Shigella	1.28337	0.112868	1
	5	Family:Flavobacteriaceae	-0.0270546	0.876684	1
	5	Genus:Stenotrophomonas	0.862138	0.578199	1
	5	Genus:Prevotella	-1.42201	0.0881213	1
	5	Genus:Parabacteroides	1.53977	0.0142645	1
	5	Genus:Rikenellaceae_RC9_gut_group	-0.0270546	0.876684	1
	5	Genus:Odoribacter	-0.0270546	0.876684	1
	5	Genus:Butyricimonas	-0.0270546	0.876684	1
	5	Genus:Dysgonomonas	-0.0270546	0.876684	1
	5	Genus:Proteiniphilum	1.0459	0.267269	1
	5	Genus:Fermentimonas	-0.0270546	0.876684	1
	5	Genus:Petrimonas	-0.393259	0.0831992	1
	5	Genus:Bacteroides	1.48177	0.217402	1
	5	Genus:Prevotellaceae_UCG-003	-0.0270546	0.876684	1
	5	Genus:Prevotellaceae_UCG-001	0.509425	0.151522	1
	5	Genus:Prevotellaceae_NK3B31_group	-0.0270546	0.876684	1
	5	Genus:Alloprevotella	-1.19256	0.161912	1
	5	Genus:Porphyromonas	-1.12567	0.260212	1
	5	Genus:ST-12K33	-1.10001	0.263359	1
	5	Genus:Taibaiella	-0.90674	0.145226	1
	5	Genus:Cnuella	1.00329	0.178932	1
	5	Genus:Puia	-0.0270546	0.876684	1
	5	Genus:Flavisolibacter	-0.0270546	0.876684	1
	5	Genus:Flavihumibacter	-0.0270546	0.876684	1
	5	Genus:Sediminibacterium	-0.0270546	0.876684	1
	5	Genus:Segetibacter	-0.90674	0.145226	1
	5	Genus:uncultured_40	-0.0270546	0.876684	1
	5	Genus:uncultured_41	-0.0270546	0.876684	1
	5	Family:Saprospiraceae	-0.489153	0.0981935	1
	5	Genus:Cesiribacter	0.666093	0.162704	1
	5	Genus:MWH-CFBk5	0.91735	0.17564	1
	5	Genus:Pontibacter	1.17658	0.184351	1
	5	Family:Hymenobacteraceae	0.621582	0.159769	1
	5	Genus:Nibribacter	0.772244	0.168868	1
	5	Genus:Rufibacter	0.509425	0.151522	1
[truncated: 2,545 more rows]
