# Supplementary material for: Leishmania sand fly-transmission is disrupted by Delftia tsuruhatensis TC1 bacteria
Source: Nat Commun. 2025 May 8;16:3571. doi: 10.1038/s41467-025-58769-4 (PMC12062286; doi:10.1038/s41467-025-58769-4)
Supplement: Supplementary file 7 — Source Data [file 41467_2025_58769_MOESM7_ESM.xlsx]

## Sheet: Figure 2b - D7
	Parasites/midgut (n)
	Control	D. tsuruhatensis
EXP1	32500	3000
	35000	22000
	30000	11000
	32000	39000
		21000
		20000
		14000
		5000
		22000
		44000
		9000
		45000
EXP2	27500	2000
	116000	11500
	15500	42000
	30000	78000
	28000	36000
	31000	3500
	46000	8000
	98000
	72000
EXP3	39000	54000
	28500	2500
	16500	15500
	58000	1500
	106000	33000
	48000	5500
	82000	4000
	10000	11500
	6000	42000
	102000	20000
	36000
	30000
EXP4	92000	2500
	12000	40000
	100000	76000
	5000	16000
	98000	90000
	240000	36000
	22000	1500
	332000	56000
	14000
	106000
	120000
ALL EXPs	_________________	_________________
n=	36	37
Median	35500	20000
Prevalence of infection	1	1
Passed normality test (Shapiro-Wilk)?	No (p=0.0005)	No (p=0.0036)
p value	0.0005 (Mann Whitney, two-tailed)

## Sheet: Figure 2b - D11
	Parasites/midgut (n)
	Control	D. tsuruhatensis
EXP1	71500	5000
	128000	18000
	33500	8000
	23500	10500
	17000	10000
	30500	4000
	18000	72000
	128000	4000
	114000	54000
	102000
EXP2	19000	25000
	160000	2000
	43000	6000
	158000	26000
	58000	61000
	152000	3500
	70000	11500
	200000	15500
		19000
		4000
		26000
		0
EXP3	44000	2500
	4500	7000
	8000	40000
	21000	5500
	6000	3500
	13000	13000
	76000	2000
	22000	22000
	90000	2500
	14500	10500
	96000
	15000
	56000
	80000
	24000
EXP4	20000	1500
	11500	14000
	10000	22000
	118000	16000
	50000	1000
	38000	4500
	76000	1000
	32000	500
	26000	8500
	68000	7000
EXP5	20500	1500
	86000	1000
	28500	0
	308000	500
	232000	6000
	84000	32000
	102000	2000
ALL EXPs	_________________	_________________
n=	50	48
Median	47000	6500
Prevalence of infection	1	0.958
Passed normality test (Shapiro-Wilk)?	No (p<0.0001)	No (p<0.0001)
p value	2.334e-12	(Mann Whitney, two-tailed)

## Sheet: Figure 2c - D7
	Metacyclics/midgut (n)
	Control	D. tsuruhatensis
EXP1	6012.5	999
	3010	3498
	999	0
	2000	4500.6
		499.8
		1500
		1499.4
		1500
		1999.8
		2499.2
		999
		1998
EXP2	7012.5	500
	37932	506
	1007.5	23982
	3990	25974
	4004	7992
	7006	0
	16008	1504
	18032
	25992
EXP3	7488	15984
	13993.5	500
	495	3007
	8004	0
	13992	6501
	3984	0
	17958	0
	0	494.5
	0	6006
	7956	2000
	3996
	3990
EXP4	15998.8	0
	999.6	10000
	12500	7980
	0	2000
	11995.2	3996
	37992	1998
	0	0
	59992.4	7996.8
	1999.2
	23998.4
	19992
ALL EXPs	_________________	_________________
n=	36	37
Median	7009	1998
% with no metacyclics	0.111	0.189
Passed normality test (Shapiro-Wilk)?	No (p=0.0005)	No (p<0.0001)
p value	0.0023 (Mann Whitney, two-tailed)

## Sheet: Figure 2c - D11
	Metacyclics/midgut (n)
	Control	D. tsuruhatensis
EXP1	26026	0
	49920	3996
	8509	3000
	7003	3496.5
	1989	4000
	13999.5	2500
	5004	33984
	108032	2000
	45942	31968
	37944
EXP2	4009	14000
	66080	0
	8514	1002
	73944	4498
	24012	20008
	100016	500.5
	14000	8004
	156000	11501
		10488
		500
		13988
		0
EXP3	30976	1000
	1998	2499
	2496	22480
	3003	2997.5
	4002	0
	3003	8502
	48032	0
	11990	17490
	34020	500
	3001.5	4000.5
	45984
	1995
	28000
	46000
	13992
EXP4	12000	1000.5
	3496	5992
	4000	11990
	25960	2000
	14000	0
	7980	2502
	15960	500
	4000	0
	3068	5499.5
		497
EXP5	11000.3	0
	43997.6	0
	24076.8	0
	271995	0
	185994	3499.8
	56002.8	20000
	79998.6	500
ALL EXPs	_________________	_________________
n=	50	48
Median	14000	2501
% with no metacyclics	0	0.229
Passed normality test (Shapiro-Wilk)?	No (p<0.0001)	No (p<0.0001)
p value	8.2315e-09	(Mann Whitney, two-tailed)

## Sheet: Figure 2d - D7
	Metacyclics/midgut (%)
	Control	D. tsuruhatensis
EXP1	18.5	33.3
	8.6	15.9
	3.33	0
	6.25	11.54
		2.38
		7.5
		10.71
		30
		9.09
		5.68
		11.1
		4.44
EXP2	25.5	25
	32.7	4.4
	6.5	57.1
	13.3	33.3
	14.3	22.2
	22.6	0
	34.8	18.8
	18.4
	36.1
EXP3	19.2	29.6
	49.1	20
	3	19.4
	13.8	0
	13.2	19.7
	8.3	0
	21.9	0
	0	4.3
	0	14.3
	7.8	10
	11.1
	13.3
EXP4	17.39	0
	8.33	25
	12.5	10.5
	0	12.5
	12.24	4.44
	15.83	5.55
	0	0
	18.07	14.28
	14.28
	22.64
	16.66
ALL EXPs	_________________	_________________
n=	36	37
Median	13.55	10.71
Passed normality test (Shapiro-Wilk)?	No (p=0.0174)	No (p=0.0008)
p value	0.3453 (Mann Whitney, two-tailed)

## Sheet: Figure 2d - D11
	Metacyclics/midgut (%)
	Control	D. tsuruhatensis
EXP1	36.4	0
	39	22.2
	25.4	37.5
	29.8	33.3
	11.7	40
	45.9	62.5
	27.8	47.2
	84.4	50
	40.3	59.2
	37.2
EXP2	21.1	56
	41.3	0
	19.8	16.7
	46.8	17.3
	41.4	32.8
	65.8	14.3
	20	69.6
	78	74.2
		55.2
		12.5
		53.8
		0
EXP3	70.4	40
	44.4	35.7
	31.2	56.2
	14.3	54.5
	66.7	0
	23.1	65.4
	63.2	0
	54.5	79.5
	37.8	20
	20.7	38.1
	47.9
	13.3
	50
	57.5
	58.3
EXP4	60	66.7
	30.4	42.8
	40	54.5
	22	12.5
	28	0
	21	55.6
	21	50
	12.5	0
	11.8	64.7
		7.1
EXP5	53.66	0
	51.16	0
	84.48	0
	88.31	0
	80.17	58.33
	66.67	62.5
	78.43	25
ALL EXPs	_________________	_________________
n=	50	48
Median	40.3	37.8
Passed normality test (Shapiro-Wilk)?	No (p=0.0313)	No (p=0.0010)
p value	0.1204 (Mann Whitney, two-tailed)

## Sheet: Figure 2e
	Anterior midgut diameter (um)
	Control	D. tsuruhatensis
EXP1	199.96	167.09
	215.57	167.66
	184.03	175.5
	175.92	170.26
	182.23	158.89
	164.09	178.7
	132.83	194.48
	197.04	136.75
	182.86	138.17
	195.46	140.97
	148.09	145.72
	177.6	165.68
	188.63	173.85
	173.59	165.9
	177.61	171.69
		162.23
EXP2	192.94	134.15
	184.15	139.12
	157.93	137.55
	121.03	150.46
	184.2	168.69
	165.27	154.33
	149.05	147.67
	141.83	167.84
	156.7	171.47
	178.83	186.4
	155.82	168.88
	243.45	133.23
	166.5	176.41
	147.91	146.9
		196.83
ALL EXPs	_________________	_________________
n=	29	31
Median	177.6	165.9
Passed normality test (Shapiro-Wilk)?	Yes (p=0.7086)	Yes (p=0.9476)
p value	0.0266 (Unpaired t-test, two-tailed)

## Sheet: Figure 3a
	Parasites/midgut (n)
	Control	E. coli
EXP1	20500	86000
	86000	152000
	28500	132000
	308000	200000
	232000	52000
	84000	74000
	102000	6500
		45500
		36000
		12500
EXP2	204000	58000
	176000	112000
	22000	86000
	96000	28000
	56000	62000
	78000	26000
ALL EXPs	_________________	_________________
n=	13	16
Median	86000	60000
Prevalence of infection	1	1
Passed normality test (Shapiro-Wilk)?	Yes (p=0.0880)	Yes (p=0.2126)
p value	0.1286 (Unpaired t-test, two-tailed)

## Sheet: Figure 3b
	Parasites/midgut (n)
	Control	O. massiliensis
EXP1	54000	24000
	32000	34000
	22000	18000
	50000	34000
	22000	20000
	44000
EXP2	64000	60000
	56000	42000
	72000	26000
		48000
		38000
		72000
ALL EXPs	_________________	_________________
n=	9	11
Median	50000	34000
Prevalence of infection	1	1
Passed normality test (Shapiro-Wilk)?	Yes (p=0.5732)	Yes (p=0.4107)
p value	0.2939 (Unpaired t-test, two-tailed)

## Sheet: Figure 3c
	Parasites/midgut (n)
	Control	E. faecalis
EXP1	66000	32000
	22000	76000
	36000	30000
	136000	80000
	24000	22000
	100000
	66000
	6000
EXP2	64000	50000
	2000	54000
	94000	104000
	56000	46000
	5500	18000
	52000	20000
	12000	1500
	32000	36000
	34000	10000
	12000	6500
ALL EXPs	_________________	_________________
n=	18	15
Median	35000	32000
Prevalence of infection	1	1
Passed normality test (Shapiro-Wilk)?	Yes (p=0.1094)	Yes (p=0.3095)
p value	0.5903 (Unpaired t-test, two-tailed)

[truncated: 29 more sheets: Figure 3d, Figure 3f, Figure 4a, Figure 4b - D7, Figure 4b - D11, Figure 4c, Figure 4d, Figure 5a-b, Figure 5c - Left, Figure 5c - Middle, Figure 5c - Right, Figure 5d, Figure 5e, Figure 6a, Figure 6b, Figure 6d, Figure S1, Figure S2a, Figure S2b, Figure S2c …]
